# Supplementary material for: Genome sequencing of gut symbiotic Bacillus velezensis LC1 for bioethanol production from bamboo shoots
Source: Biotechnol Biofuels. 2020 Feb 28;13:34. doi: 10.1186/s13068-020-1671-9 (PMC7048129; doi:10.1186/s13068-020-1671-9)
Supplement: Supplementary file 3 — Additional file 3: Table S2. GO annotations of carbohydrate metabolism in genome of B. velezensis LC1 [file 13068_2020_1671_MOESM3_ESM.xlsx]

## Sheet: Sheet1
Table S2. GO annotations of carbohydrate metabolism in genome of B. velezensis LC1.
GO (Level 1)	GO Description	GO ID	Gene Number	Gene List
molecular_function	(R)-limonene 1,2-monooxygenase activity	GO:0018635	1	gene3322
biological_process	1-deoxy-D-xylulose 5-phosphate biosynthetic process	GO:0052865	1	gene2428
molecular_function	1-deoxy-D-xylulose-5-phosphate reductoisomerase activity	GO:0030604	1	gene1769
molecular_function	1-deoxy-D-xylulose-5-phosphate synthase activity	GO:0008661	1	gene2428
molecular_function	1-phosphofructokinase activity	GO:0008662	1	gene1537
molecular_function	2-dehydro-3-deoxygluconokinase activity	GO:0008673	1	gene1936
molecular_function	2-dehydro-3-deoxy-phosphogluconate aldolase activity	GO:0008675	1	gene1938
molecular_function	2-deoxyglucose-6-phosphatase activity	GO:0003850	1	gene0997
molecular_function	6-phospho-beta-galactosidase activity	GO:0033920	1	gene1280
molecular_function	6-phospho-beta-glucosidase activity	GO:0008706	2	gene3871;gene0369
molecular_function	6-phosphofructokinase activity	GO:0003872	1	gene2838
molecular_function	alpha,alpha-phosphotrehalase activity	GO:0008788	1	gene0820
molecular_function	alpha-amylase activity	GO:0004556	3	gene3059;gene0337;gene0336
molecular_function	alpha-L-arabinofuranosidase activity	GO:0046556	2	gene2761;gene2785
molecular_function	amidase activity	GO:0004040	2	gene3042;gene3566
molecular_function	arabinogalactan endo-1,4-beta-galactosidase activity	GO:0031218	1	gene1274
molecular_function	beta-glucosidase activity	GO:0008422	1	gene3887
molecular_function	carbohydrate binding	GO:0030246	10	gene3383;gene1955;gene1992;gene3201;gene0210;gene3960;gene0225;gene0372;gene2612;gene0866
biological_process	carbohydrate biosynthetic process	GO:0016051	1	gene3805
biological_process	carbohydrate catabolic process	GO:0016052	1	gene3959
biological_process	carbohydrate derivative biosynthetic process	GO:1901137	1	gene0225
biological_process	carbohydrate metabolic process	GO:0005975	52	gene3059;gene2256;gene2016;gene3373;gene3212;gene0210;gene0336;gene0182;gene3722;gene3949;gene0317;gene1005;gene0373;gene0372;gene2612;gene1041;gene2613;gene2084;gene3909;gene1870;gene0259;gene1992;gene3454;gene3702;gene1783;gene0865;gene0866;gene2577;gene0844;gene4083;gene3201;gene0207;gene1274;gene3495;gene3890;gene2827;gene0225;gene0444;gene0222;gene2945;gene3931;gene0337;gene0369;gene3442;gen…
biological_process	carbohydrate phosphorylation	GO:0046835	7	gene3398;gene1936;gene2838;gene3592;gene1537;gene2793;gene3838
biological_process	carbohydrate transmembrane transport	GO:0034219	21	gene0437;gene3884;gene0431;gene1279;gene0867;gene1538;gene0438;gene1278;gene3594;gene3886;gene0819;gene3857;gene3823;gene3873;gene3872;gene0456;gene2190;gene0209;gene2615;gene3875;gene3874
biological_process	carbohydrate transport	GO:0008643	6	gene2942;gene3198;gene3443;gene2818;gene3992;gene3093
biological_process	carbohydrate utilization	GO:0009758	1	gene4082
biological_process	cell wall organization	GO:0071555	16	gene3868;gene1631;gene0064;gene0515;gene0514;gene2805;gene3047;gene1635;gene1634;gene1632;gene3721;gene1630;gene3685;gene0985;gene2911;gene2749
molecular_function	cellulase activity	GO:0008810	1	gene1950
molecular_function	cellulose binding	GO:0030248	1	gene1950
biological_process	cellulose catabolic process	GO:0030245	1	gene1950
biological_process	chitin catabolic process	GO:0006032	1	gene1419
molecular_function	chitinase activity	GO:0004568	1	gene1419
molecular_function	fructose 1,6-bisphosphate 1-phosphatase activity	GO:0042132	2	gene4012;gene3720
biological_process	fructose 1,6-bisphosphate metabolic process	GO:0030388	2	gene3980;gene3723
biological_process	fructose 6-phosphate metabolic process	GO:0006002	1	gene2838
biological_process	fructose transport	GO:0015755	1	gene1538
molecular_function	fructose-bisphosphate aldolase activity	GO:0004332	2	gene3980;gene3723
molecular_function	galactarate dehydratase activity	GO:0008867	1	gene1308
molecular_function	galactokinase activity	GO:0004335	1	gene3838
biological_process	galactose metabolic process	GO:0006012	5	gene3837;gene1276;gene1275;gene3915;gene3838
molecular_function	glucose 1-dehydrogenase [NAD(P)] activity	GO:0047936	1	gene0432
biological_process	glucose 6-phosphate metabolic process	GO:0051156	1	gene2487
biological_process	glucose catabolic process	GO:0006007	1	gene3378
biological_process	glucose metabolic process	GO:0006006	3	gene3382;gene2816;gene2381
biological_process	glucose transmembrane transport	GO:1904659	1	gene1490
molecular_function	glucose transmembrane transporter activity	GO:0005355	1	gene1490
molecular_function	glucose-1-phosphate cytidylyltransferase activity	GO:0047343	1	gene0771
molecular_function	glucose-6-phosphate dehydrogenase activity	GO:0004345	1	gene2381
molecular_function	glucose-6-phosphate isomerase activity	GO:0004347	1	gene3067
molecular_function	glucosidase activity	GO:0015926	1	gene1274
molecular_function	hydrolase activity	GO:0016787	84	gene2138;gene2257;gene1394;gene3676;gene2541;gene2812;gene1925;gene2745;gene3077;gene0333;gene3580;gene2610;gene3102;gene0236;gene1308;gene0450;gene0315;gene3319;gene3762;gene1468;gene0062;gene4050;gene1457;gene2850;gene0954;gene3293;gene2893;gene0122;gene1068;gene4075;gene1084;gene3851;gene3457;gene2341;gene2080;gene1506;gene0712;gene3538;gene3863;gene0612;gene3471;gene2266;gene3002;gene3577;gen…
molecular_function	hydrolase activity, acting on acid carbon-carbon bonds, in ketonic substances	GO:0016823	1	gene3986
molecular_function	hydrolase activity, acting on carbon-nitrogen (but not peptide) bonds	GO:0016810	9	gene1041;gene2577;gene0844;gene3909;gene2864;gene0182;gene1450;gene1783;gene1573
molecular_function	hydrolase activity, acting on carbon-nitrogen (but not peptide) bonds, in linear amidines	GO:0016813	2	gene3193;gene1645
molecular_function	hydrolase activity, acting on ester bonds	GO:0016788	8	gene1834;gene2666;gene0379;gene1986;gene0380;gene1258;gene2361;gene3131
molecular_function	hydrolase activity, acting on glycosyl bonds	GO:0016798	4	gene1224;gene3050;gene0826;gene2889
molecular_function	hydrolase activity, hydrolyzing N-glycosyl compounds	GO:0016799	1	gene3456
molecular_function	hydrolase activity, hydrolyzing O-glycosyl compounds	GO:0004553	9	gene3931;gene0054;gene1870;gene4083;gene3454;gene3143;gene3949;gene1955;gene2039
molecular_function	hydro-lyase activity	GO:0016836	1	gene2999
biological_process	lactose catabolic process via tagatose-6-phosphate	GO:0019512	1	gene1280
biological_process	L-arabinose catabolic process	GO:0019572	1	gene2792
biological_process	L-arabinose catabolic process to xylulose 5-phosphate	GO:0019569	2	gene2794;gene2793
molecular_function	L-arabinose isomerase activity	GO:0008733	1	gene2794
biological_process	L-arabinose metabolic process	GO:0046373	2	gene2761;gene2785
biological_process	lipopolysaccharide biosynthetic process	GO:0009103	4	gene3633;gene3547;gene0064;gene3426
molecular_function	maltose transmembrane transporter activity	GO:0005363	1	gene3453
biological_process	maltose transport	GO:0015768	1	gene3453
molecular_function	maltose-6'-phosphate glucosidase activity	GO:0050081	1	gene0865
molecular_function	manganese ion binding	GO:0030145	14	gene3003;gene3378;gene2300;gene2453;gene0514;gene3631;gene1189;gene4080;gene2324;gene3141;gene1719;gene2794;gene1722;gene3985
biological_process	manganese ion transmembrane transport	GO:0071421	1	gene3704
molecular_function	manganese ion transmembrane transporter activity	GO:0005384	1	gene3704
molecular_function	mannan endo-1,4-beta-mannosidase activity	GO:0016985	1	gene3891
molecular_function	mannose-6-phosphate isomerase activity	GO:0004476	3	gene3568;gene2613;gene3890
molecular_function	monooxygenase activity	GO:0004497	15	gene1292;gene0400;gene0578;gene1060;gene3386;gene1835;gene2345;gene1090;gene0757;gene0321;gene3610;gene1271;gene0425;gene1966;gene0452
molecular_function	monosaccharide binding	GO:0048029	1	gene3593
molecular_function	monosaccharide-transporting ATPase activity	GO:0015407	1	gene3594
molecular_function	oxidoreductase activity, acting on a sulfur group of donors, disulfide as acceptor	GO:0016671	1	gene2760
molecular_function	oxidoreductase activity, acting on CH or CH2 groups, NAD or NADP as acceptor	GO:0016726	1	gene2216
molecular_function	oxidoreductase activity, acting on CH-OH group of donors	GO:0016614	7	gene2477;gene4014;gene3060;gene1034;gene0946;gene1028;gene0576
molecular_function	oxidoreductase activity, acting on diphenols and related substances as donors, oxygen as acceptor	GO:0016682	3	gene3835;gene3834;gene3832
molecular_function	oxidoreductase activity, acting on NAD(P)H	GO:0016651	1	gene3097
molecular_function	oxidoreductase activity, acting on NAD(P)H, NAD(P) as acceptor	GO:0016652	2	gene2042;gene3319
molecular_function	oxidoreductase activity, acting on other nitrogenous compounds as donors	GO:0016661	2	gene2042;gene3319
molecular_function	oxidoreductase activity, acting on other nitrogenous compounds as donors, with NAD or NADP as acceptor	GO:0046857	2	gene1475;gene1471
molecular_function	oxidoreductase activity, acting on paired donors, with incorporation or reduction of molecular oxygen	GO:0016705	8	gene1171;gene0400;gene3386;gene1835;gene1292;gene0321;gene1889;gene1966
molecular_function	oxidoreductase activity, acting on paired donors, with incorporation or reduction of molecular oxygen, reduced flavin or flavoprotein as one donor, and incorporation of one atom of oxygen	GO:0016712	1	gene0257
molecular_function	oxidoreductase activity, acting on the aldehyde or oxo group of donors, disulfide as acceptor	GO:0016624	1	gene0859
molecular_function	oxidoreductase activity, acting on the aldehyde or oxo group of donors, NAD or NADP as acceptor	GO:0016620	5	gene3382;gene2816;gene3791;gene0355;gene0778
molecular_function	oxidoreductase activity, acting on the CH-CH group of donors	GO:0016627	2	gene1596;gene0257
molecular_function	oxidoreductase activity, acting on the CH-CH group of donors, NAD or NADP as acceptor	GO:0016628	1	gene3375
molecular_function	oxidoreductase activity, acting on the CH-NH2 group of donors, NAD or NADP as acceptor	GO:0016639	2	gene2269;gene3793
molecular_function	oxidoreductase activity, acting on the CH-OH group of donors, NAD or NADP as acceptor	GO:0016616	5	gene1702;gene3871;gene0865;gene2945;gene2017
molecular_function	oxidoreductase activity, oxidizing metal ions	GO:0016722	2	gene2986;gene3253
biological_process	polysaccharide biosynthetic process	GO:0000271	6	gene3808;gene3629;gene3375;gene3549;gene1973;gene3839
biological_process	polysaccharide catabolic process	GO:0000272	2	gene0791;gene3935
biological_process	polysaccharide transport	GO:0015774	1	gene3808
molecular_function	pyruvate dehydrogenase (acetyl-transferring) activity	GO:0004739	3	gene0860;gene1569;gene1568
molecular_function	pyruvate kinase activity	GO:0004743	1	gene2837
molecular_function	queuine tRNA-ribosyltransferase activity	GO:0008479	1	gene2679
molecular_function	raffinose alpha-galactosidase activity	GO:0052692	1	gene2945
molecular_function	sucrose alpha-glucosidase activity	GO:0004575	1	gene3442
molecular_function	sugar:proton symporter activity	GO:0005351	1	gene1538
molecular_function	sugar-phosphatase activity	GO:0050308	1	gene1178
molecular_function	transferase activity, transferring glycosyl groups	GO:0016757	13	gene0906;gene3422;gene2680;gene1378;gene3545;gene3815;gene0774;gene0775;gene3859;gene3487;gene0469;gene3417;gene2213
biological_process	trehalose catabolic process	GO:0005993	1	gene0820
molecular_function	trehalose transmembrane transporter activity	GO:0015574	1	gene0819
biological_process	trehalose transport	GO:0015771	1	gene0819
biological_process	tricarboxylic acid cycle	GO:0006099	10	gene2333;gene2408;gene3260;gene2058;gene2059;gene2754;gene2829;gene2828;gene2827;gene1722
cellular_component	tricarboxylic acid cycle enzyme complex	GO:0045239	1	gene3260
molecular_function	UDP-glucose 4-epimerase activity	GO:0003978	3	gene2116;gene3915;gene1276
molecular_function	UDP-glucose 6-dehydrogenase activity	GO:0003979	2	gene3549;gene3629
biological_process	UDP-glucose metabolic process	GO:0006011	4	gene3558;gene0470;gene1974;gene1975
molecular_function	UDP-glucose:hexose-1-phosphate uridylyltransferase activity	GO:0008108	2	gene3837;gene1275
molecular_function	xylulokinase activity	GO:0004856	1	gene3398
