# Supplementary material for: Genome sequencing of gut symbiotic Bacillus velezensis LC1 for bioethanol production from bamboo shoots
Source: Biotechnol Biofuels. 2020 Feb 28;13:34. doi: 10.1186/s13068-020-1671-9 (PMC7048129; doi:10.1186/s13068-020-1671-9)
Supplement: Supplementary file 4 — Additional file 4: Table S3. KEGG Pathway classification of B. velezensis LC1. [file 13068_2020_1671_MOESM4_ESM.xlsx]

## Sheet: Sheet1
Table S3. KEGG Pathway classification of B. velezensis LC1.
Gene ID	Gene	KO	Definition	Pathway	Enzyme	Identity(%)	Level1	Level2	Level3	Gene Description
gene0019	glxK	K00865	glycerate 2-kinase [EC:2.7.1.165]	ko00260;ko00561;ko00630	2.7.1.165	97.4	Metabolism;Metabolism;Metabolism	Amino acid metabolism;Lipid metabolism;Carbohydrate metabolism	Glycine, serine and threonine metabolism;Glycerolipid metabolism;Glyoxylate and dicarboxylate metabolism	glycerate kinase
gene0064	glmU	K04042	bifunctional UDP-N-acetylglucosamine pyrophosphorylase / Glucosamine-1-phosphate N-acetyltransferase [EC:2.7.7.23 2.3.1.157]	ko00520	2.3.1.157;2.7.7.23	99.8	Metabolism	Carbohydrate metabolism	Amino sugar and nucleotide sugar metabolism	bifunctional N-acetylglucosamine-1-phosphate uridyltransferase/glucosamine-1-phosphate acetyltransferase
gene0065	prsA	K00948	ribose-phosphate pyrophosphokinase [EC:2.7.6.1]	ko00030;ko00230;ko01200;ko01230	2.7.6.1	100	Metabolism;Metabolism;Metabolism;Metabolism	Carbohydrate metabolism;Nucleotide metabolism;Global and overview maps;Global and overview maps	Pentose phosphate pathway;Purine metabolism;Carbon metabolism;Biosynthesis of amino acids	ribose-phosphate pyrophosphokinase
gene0197	suhB	K01092	myo-inositol-1(or 4)-monophosphatase [EC:3.1.3.25]	ko00521;ko00562;ko04070	3.1.3.25	99.4	Metabolism;Metabolism;Environmental Information Processing	Biosynthesis of other secondary metabolites;Carbohydrate metabolism;Signal transduction	Streptomycin biosynthesis;Inositol phosphate metabolism;Phosphatidylinositol signaling system	inorganic polyphosphate kinase
gene0207	nagZ	K01207	beta-N-acetylhexosaminidase [EC:3.2.1.52]	ko00520;ko00531;ko01501	3.2.1.52	98.4	Metabolism;Metabolism;Human Diseases	Carbohydrate metabolism;Glycan biosynthesis and metabolism;Drug resistance: Antimicrobial	Amino sugar and nucleotide sugar metabolism;Glycosaminoglycan degradation;beta-Lactam resistance	hypothetical protein
gene0209	scrA	K02810	PTS system, sucrose-specific IIC component	ko00500;ko02060	-	99.1	Metabolism;Environmental Information Processing	Carbohydrate metabolism;Membrane transport	Starch and sucrose metabolism;Phosphotransferase system (PTS)	PTS sugar transporter subunit IIC
gene0210	murQ	K07106	N-acetylmuramic acid 6-phosphate etherase [EC:4.2.1.126]	ko00520	4.2.1.126	99	Metabolism	Carbohydrate metabolism	Amino sugar and nucleotide sugar metabolism	N-acetylmuramic acid 6-phosphate etherase
gene0222	glmM	K03431	phosphoglucosamine mutase [EC:5.4.2.10]	ko00520	5.4.2.10	100	Metabolism	Carbohydrate metabolism	Amino sugar and nucleotide sugar metabolism	phosphoglucosamine mutase
gene0225	glmS	K00820	glucosamine--fructose-6-phosphate aminotransferase (isomerizing) [EC:2.6.1.16]	ko00250;ko00520;ko04931	2.6.1.16	99.7	Metabolism;Metabolism;Human Diseases	Amino acid metabolism;Carbohydrate metabolism;Endocrine and metabolic diseases	Alanine, aspartate and glutamate metabolism;Amino sugar and nucleotide sugar metabolism;Insulin resistance	glutamine--fructose-6-phosphate aminotransferase
gene0316	gdh	K00034	glucose 1-dehydrogenase [EC:1.1.1.47]	ko00030;ko01200	1.1.1.47	98.5	Metabolism;Metabolism	Carbohydrate metabolism;Global and overview maps	Pentose phosphate pathway;Carbon metabolism	sugar dehydrogenase
gene0317	malL	K01182	oligo-1,6-glucosidase [EC:3.2.1.10]	ko00052;ko00500	3.2.1.10	99.6	Metabolism;Metabolism	Carbohydrate metabolism;Carbohydrate metabolism	Galactose metabolism;Starch and sucrose metabolism	alpha-glucosidase
gene0336	amyA	K01176	alpha-amylase [EC:3.2.1.1]	ko00500;ko04973	3.2.1.1	98.1	Metabolism;Organismal Systems	Carbohydrate metabolism;Digestive system	Starch and sucrose metabolism;Carbohydrate digestion and absorption	alpha-amylase
gene0337	amyA	K01176	alpha-amylase [EC:3.2.1.1]	ko00500;ko04973	3.2.1.1	100	Metabolism;Organismal Systems	Carbohydrate metabolism;Digestive system	Starch and sucrose metabolism;Carbohydrate digestion and absorption	alpha-amylase
gene0338	ldh	K00016	L-lactate dehydrogenase [EC:1.1.1.27]	ko00010;ko00270;ko00620;ko00640;ko04922	1.1.1.27	100	Metabolism;Metabolism;Metabolism;Metabolism;Organismal Systems	Carbohydrate metabolism;Amino acid metabolism;Carbohydrate metabolism;Carbohydrate metabolism;Endocrine system	Glycolysis / Gluconeogenesis;Cysteine and methionine metabolism;Pyruvate metabolism;Propanoate metabolism;Glucagon signaling pathway	L-lactate dehydrogenase
gene0366	frmA	K00121	S-(hydroxymethyl)glutathione dehydrogenase / alcohol dehydrogenase [EC:1.1.1.284 1.1.1.1]	ko00010;ko00071;ko00350;ko00625;ko00626;ko00680;ko00830;ko00980;ko00982;ko01200;ko01220;ko05204	1.1.1.1;1.1.1.284	99.5	Metabolism;Metabolism;Metabolism;Metabolism;Metabolism;Metabolism;Metabolism;Metabolism;Metabolism;Metabolism;Metabolism;Human Diseases	Carbohydrate metabolism;Lipid metabolism;Amino acid metabolism;Xenobiotics biodegradation and metabolism;Xenobiotics biodegradation and metabolism;Energy metabolism;Metabolism of cofactors and vitamins;Xenobiotics biodegradation and metabolism;Xenobiotics biodegradation and metabolism;Global and overview maps;Global and overview maps;Cancers: Overview	Glycolysis / Gluconeogenesis;Fatty acid degradation;Tyrosine metabolism;Chloroalkane and chloroalkene degradation;Naphthalene degradation;Methane metabolism;Retinol metabolism;Metabolism of xenobiotics by cytochrome P450;Drug metabolism - cytochrome P450;Carbon metabolism;Degradation of aromatic compounds;Chemical carcinogenesis	glutathione-dependent formaldehyde dehydrogenase
gene0369	bglA	K01223	6-phospho-beta-glucosidase [EC:3.2.1.86]	ko00010;ko00500	3.2.1.86	95.8	Metabolism;Metabolism	Carbohydrate metabolism;Carbohydrate metabolism	Glycolysis / Gluconeogenesis;Starch and sucrose metabolism	hypothetical protein
gene0372	hxlB	K08094	6-phospho-3-hexuloisomerase [EC:5.3.1.27]	ko00030;ko00680;ko01200;ko01230	5.3.1.27	97.8	Metabolism;Metabolism;Metabolism;Metabolism	Carbohydrate metabolism;Energy metabolism;Global and overview maps;Global and overview maps	Pentose phosphate pathway;Methane metabolism;Carbon metabolism;Biosynthesis of amino acids	6-phospho 3-hexuloisomerase
gene0373	hxlA	K08093	3-hexulose-6-phosphate synthase [EC:4.1.2.43]	ko00030;ko00680;ko01200;ko01230	4.1.2.43	100	Metabolism;Metabolism;Metabolism;Metabolism	Carbohydrate metabolism;Energy metabolism;Global and overview maps;Global and overview maps	Pentose phosphate pathway;Methane metabolism;Carbon metabolism;Biosynthesis of amino acids	3-hexulose-6-phosphate synthase
gene0428	gabT	K07250	4-aminobutyrate aminotransferase / (S)-3-amino-2-methylpropionate transaminase [EC:2.6.1.19 2.6.1.22]	ko00250;ko00280;ko00410;ko00640;ko00650	2.6.1.19;2.6.1.22	99.5	Metabolism;Metabolism;Metabolism;Metabolism;Metabolism	Amino acid metabolism;Amino acid metabolism;Metabolism of other amino acids;Carbohydrate metabolism;Carbohydrate metabolism	Alanine, aspartate and glutamate metabolism;Valine, leucine and isoleucine degradation;beta-Alanine metabolism;Propanoate metabolism;Butanoate metabolism	4-aminobutyrate--2-oxoglutarate transaminase
gene0429	gabD	K00135	succinate-semialdehyde dehydrogenase / glutarate-semialdehyde dehydrogenase [EC:1.2.1.16 1.2.1.79 1.2.1.20]	ko00250;ko00310;ko00350;ko00650;ko00760	1.2.1.16;1.2.1.20;1.2.1.79	99.8	Metabolism;Metabolism;Metabolism;Metabolism;Metabolism	Amino acid metabolism;Amino acid metabolism;Amino acid metabolism;Carbohydrate metabolism;Metabolism of cofactors and vitamins	Alanine, aspartate and glutamate metabolism;Lysine degradation;Tyrosine metabolism;Butanoate metabolism;Nicotinate and nicotinamide metabolism	succinate-semialdehyde dehydrogenase
gene0432	gdh	K00034	glucose 1-dehydrogenase [EC:1.1.1.47]	ko00030;ko01200	1.1.1.47	100	Metabolism;Metabolism	Carbohydrate metabolism;Global and overview maps	Pentose phosphate pathway;Carbon metabolism	glucose-1-dehydrogenase
gene0437	mtlA	K02799	PTS system, mannitol-specific IIB component [EC:2.7.1.197]	ko00051;ko02060	2.7.1.197	100	Metabolism;Environmental Information Processing	Carbohydrate metabolism;Membrane transport	Fructose and mannose metabolism;Phosphotransferase system (PTS)	PTS mannitol transporter subunit IIB
gene0438	mtlA	K02798	PTS system, mannitol-specific IIA component [EC:2.7.1.197]	ko00051;ko02060	2.7.1.197	100	Metabolism;Environmental Information Processing	Carbohydrate metabolism;Membrane transport	Fructose and mannose metabolism;Phosphotransferase system (PTS)	PTS mannitol transporter subunit IIA
gene0439	mtlD	K00009	mannitol-1-phosphate 5-dehydrogenase [EC:1.1.1.17]	ko00051	1.1.1.17	98.7	Metabolism	Carbohydrate metabolism	Fructose and mannose metabolism	mannitol-1-phosphate 5-dehydrogenase
gene0474	poxL	K00158	pyruvate oxidase [EC:1.2.3.3]	ko00620	1.2.3.3	100	Metabolism	Carbohydrate metabolism	Pyruvate metabolism	pyruvate oxidase
gene0605	frmA	K00121	S-(hydroxymethyl)glutathione dehydrogenase / alcohol dehydrogenase [EC:1.1.1.284 1.1.1.1]	ko00010;ko00071;ko00350;ko00625;ko00626;ko00680;ko00830;ko00980;ko00982;ko01200;ko01220;ko05204	1.1.1.1;1.1.1.284	100	Metabolism;Metabolism;Metabolism;Metabolism;Metabolism;Metabolism;Metabolism;Metabolism;Metabolism;Metabolism;Metabolism;Human Diseases	Carbohydrate metabolism;Lipid metabolism;Amino acid metabolism;Xenobiotics biodegradation and metabolism;Xenobiotics biodegradation and metabolism;Energy metabolism;Metabolism of cofactors and vitamins;Xenobiotics biodegradation and metabolism;Xenobiotics biodegradation and metabolism;Global and overview maps;Global and overview maps;Cancers: Overview	Glycolysis / Gluconeogenesis;Fatty acid degradation;Tyrosine metabolism;Chloroalkane and chloroalkene degradation;Naphthalene degradation;Methane metabolism;Retinol metabolism;Metabolism of xenobiotics by cytochrome P450;Drug metabolism - cytochrome P450;Carbon metabolism;Degradation of aromatic compounds;Chemical carcinogenesis	glutathione-dependent formaldehyde dehydrogenase
gene0616	gldA	K00005	glycerol dehydrogenase [EC:1.1.1.6]	ko00561;ko00640	1.1.1.6	100	Metabolism;Metabolism	Lipid metabolism;Carbohydrate metabolism	Glycerolipid metabolism;Propanoate metabolism	glycerol dehydrogenase
gene0626	ttuC	K07246	tartrate dehydrogenase/decarboxylase / D-malate dehydrogenase [EC:1.1.1.93 4.1.1.73 1.1.1.83]	ko00630;ko00650	1.1.1.83;1.1.1.93;4.1.1.73	98.9	Metabolism;Metabolism	Carbohydrate metabolism;Carbohydrate metabolism	Glyoxylate and dicarboxylate metabolism;Butanoate metabolism	tartrate dehydrogenase
gene0675	gutB	K00008	L-iditol 2-dehydrogenase [EC:1.1.1.14]	ko00040;ko00051	1.1.1.14	99.2	Metabolism;Metabolism	Carbohydrate metabolism;Carbohydrate metabolism	Pentose and glucuronate interconversions;Fructose and mannose metabolism	alcohol dehydrogenase
gene0677	scrK	K00847	fructokinase [EC:2.7.1.4]	ko00051;ko00500;ko00520	2.7.1.4	98.1	Metabolism;Metabolism;Metabolism	Carbohydrate metabolism;Carbohydrate metabolism;Carbohydrate metabolism	Fructose and mannose metabolism;Starch and sucrose metabolism;Amino sugar and nucleotide sugar metabolism	sugar kinase
gene0687	butB	K00004	(R,R)-butanediol dehydrogenase / meso-butanediol dehydrogenase / diacetyl reductase [EC:1.1.1.4 1.1.1.- 1.1.1.303]	ko00650	1.1.1.4;1.1.1.303	100	Metabolism	Carbohydrate metabolism	Butanoate metabolism	butanediol dehydrogenase
gene0771	rfbF	K00978	glucose-1-phosphate cytidylyltransferase [EC:2.7.7.33]	ko00500;ko00520	2.7.7.33	99.2	Metabolism;Metabolism	Carbohydrate metabolism;Carbohydrate metabolism	Starch and sucrose metabolism;Amino sugar and nucleotide sugar metabolism	glucose-1-phosphate cytidylyltransferase
gene0772	rfbG	K01709	CDP-glucose 4,6-dehydratase [EC:4.2.1.45]	ko00520	4.2.1.45	99.7	Metabolism	Carbohydrate metabolism	Amino sugar and nucleotide sugar metabolism	CDP-glucose 4,6-dehydratase
gene0778	-	K00128	aldehyde dehydrogenase (NAD+) [EC:1.2.1.3]	ko00010;ko00053;ko00071;ko00280;ko00310;ko00330;ko00340;ko00380;ko00410;ko00561;ko00620;ko00625;ko00903;ko00981	1.2.1.3	99.8	Metabolism;Metabolism;Metabolism;Metabolism;Metabolism;Metabolism;Metabolism;Metabolism;Metabolism;Metabolism;Metabolism;Metabolism;Metabolism;Metabolism	Carbohydrate metabolism;Carbohydrate metabolism;Lipid metabolism;Amino acid metabolism;Amino acid metabolism;Amino acid metabolism;Amino acid metabolism;Amino acid metabolism;Metabolism of other amino acids;Lipid metabolism;Carbohydrate metabolism;Xenobiotics biodegradation and metabolism;Metabolism of terpenoids and polyketides;Metabolism of terpenoids and polyketides	Glycolysis / Gluconeogenesis;Ascorbate and aldarate metabolism;Fatty acid degradation;Valine, leucine and isoleucine degradation;Lysine degradation;Arginine and proline metabolism;Histidine metabolism;Tryptophan metabolism;beta-Alanine metabolism;Glycerolipid metabolism;Pyruvate metabolism;Chloroalkane and chloroalkene degradation;Limonene and pinene degradation;Insect hormone biosynthesis	aldehyde dehydrogenase
gene0791	pel	K01728	pectate lyase [EC:4.2.2.2]	ko00040;ko02024	4.2.2.2	99.5	Metabolism;Cellular Processes	Carbohydrate metabolism;Cellular community - prokaryotes	Pentose and glucuronate interconversions;Quorum sensing	pectate lyase
gene0805	acyP	K01512	acylphosphatase [EC:3.6.1.7]	ko00620;ko00627	3.6.1.7	100	Metabolism;Metabolism	Carbohydrate metabolism;Xenobiotics biodegradation and metabolism	Pyruvate metabolism;Aminobenzoate degradation	acylphosphatase
gene0811	nagE	K02803	PTS system, N-acetylglucosamine-specific IIB component [EC:2.7.1.193]	ko00520;ko02060	2.7.1.193	99.8	Metabolism;Environmental Information Processing	Carbohydrate metabolism;Membrane transport	Amino sugar and nucleotide sugar metabolism;Phosphotransferase system (PTS)	PTS sugar transporter
gene0819	treB	K02818	PTS system, trehalose-specific IIB component [EC:2.7.1.201]	ko00500;ko02060	2.7.1.201	99.8	Metabolism;Environmental Information Processing	Carbohydrate metabolism;Membrane transport	Starch and sucrose metabolism;Phosphotransferase system (PTS)	trehalose permease IIC protein
gene0820	treC	K01226	trehalose-6-phosphate hydrolase [EC:3.2.1.93]	ko00500	3.2.1.93	98.9	Metabolism	Carbohydrate metabolism	Starch and sucrose metabolism	alpha,alpha-phosphotrehalase
gene0861	aceF	K00627	pyruvate dehydrogenase E2 component (dihydrolipoamide acetyltransferase) [EC:2.3.1.12]	ko00010;ko00020;ko00620;ko01200	2.3.1.12	99	Metabolism;Metabolism;Metabolism;Metabolism	Carbohydrate metabolism;Carbohydrate metabolism;Carbohydrate metabolism;Global and overview maps	Glycolysis / Gluconeogenesis;Citrate cycle (TCA cycle);Pyruvate metabolism;Carbon metabolism	branched-chain alpha-keto acid dehydrogenase subunit E2
gene0862	lpd	K00382	dihydrolipoamide dehydrogenase [EC:1.8.1.4]	ko00010;ko00020;ko00260;ko00280;ko00620;ko00630;ko00640;ko01200	1.8.1.4	99.1	Metabolism;Metabolism;Metabolism;Metabolism;Metabolism;Metabolism;Metabolism;Metabolism	Carbohydrate metabolism;Carbohydrate metabolism;Amino acid metabolism;Amino acid metabolism;Carbohydrate metabolism;Carbohydrate metabolism;Carbohydrate metabolism;Global and overview maps	Glycolysis / Gluconeogenesis;Citrate cycle (TCA cycle);Glycine, serine and threonine metabolism;Valine, leucine and isoleucine degradation;Pyruvate metabolism;Glyoxylate and dicarboxylate metabolism;Propanoate metabolism;Carbon metabolism	dihydrolipoyl dehydrogenase
gene0865	glvA	K01232	maltose-6'-phosphate glucosidase [EC:3.2.1.122]	ko00500	3.2.1.122	99.8	Metabolism	Carbohydrate metabolism	Starch and sucrose metabolism	6-phospho-alpha-glucosidase
gene0867	glvB	K02749	PTS system, alpha-glucoside-specific IIB component [EC:2.7.1.208 2.7.1.-]	ko00500;ko02060	2.7.1.208	99.8	Metabolism;Environmental Information Processing	Carbohydrate metabolism;Membrane transport	Starch and sucrose metabolism;Phosphotransferase system (PTS)	PTS alpha-glucoside transporter subunit IIBC
gene0882	pps	K01007	pyruvate, water dikinase [EC:2.7.9.2]	ko00620;ko00680;ko00720;ko01200	2.7.9.2	99.5	Metabolism;Metabolism;Metabolism;Metabolism	Carbohydrate metabolism;Energy metabolism;Energy metabolism;Global and overview maps	Pyruvate metabolism;Methane metabolism;Carbon fixation pathways in prokaryotes;Carbon metabolism	phosphoenolpyruvate synthase
gene0953	katE	K03781	catalase [EC:1.11.1.6]	ko00380;ko00630;ko01200;ko04011;ko04016;ko04068;ko04146;ko04211;ko04212;ko04213;ko05014	1.11.1.6	99.6	Metabolism;Metabolism;Metabolism;Environmental Information Processing;Environmental Information Processing;Environmental Information Processing;Cellular Processes;Organismal Systems;Organismal Systems;Organismal Systems;Human Diseases	Amino acid metabolism;Carbohydrate metabolism;Global and overview maps;Signal transduction;Signal transduction;Signal transduction;Transport and catabolism;Aging;Aging;Aging;Neurodegenerative diseases	Tryptophan metabolism;Glyoxylate and dicarboxylate metabolism;Carbon metabolism;MAPK signaling pathway - yeast;MAPK signaling pathway - plant;FoxO signaling pathway;Peroxisome;Longevity regulating pathway;Longevity regulating pathway - worm;Longevity regulating pathway - multiple species;Amyotrophic lateral sclerosis (ALS)	catalase
gene1005	pgm	K01835	phosphoglucomutase [EC:5.4.2.2]	ko00010;ko00030;ko00052;ko00230;ko00500;ko00520;ko00521	5.4.2.2	99.5	Metabolism;Metabolism;Metabolism;Metabolism;Metabolism;Metabolism;Metabolism	Carbohydrate metabolism;Carbohydrate metabolism;Carbohydrate metabolism;Nucleotide metabolism;Carbohydrate metabolism;Carbohydrate metabolism;Biosynthesis of other secondary metabolites	Glycolysis / Gluconeogenesis;Pentose phosphate pathway;Galactose metabolism;Purine metabolism;Starch and sucrose metabolism;Amino sugar and nucleotide sugar metabolism;Streptomycin biosynthesis	phosphoglucomutase
gene1018	gltA	K01647	citrate synthase [EC:2.3.3.1]	ko00020;ko00630;ko01200;ko01210;ko01230	2.3.3.1	99.5	Metabolism;Metabolism;Metabolism;Metabolism;Metabolism	Carbohydrate metabolism;Carbohydrate metabolism;Global and overview maps;Global and overview maps;Global and overview maps	Citrate cycle (TCA cycle);Glyoxylate and dicarboxylate metabolism;Carbon metabolism;2-Oxocarboxylic acid metabolism;Biosynthesis of amino acids	citrate synthase/methylcitrate synthase
gene1113	atoB	K00626	acetyl-CoA C-acetyltransferase [EC:2.3.1.9]	ko00071;ko00072;ko00280;ko00310;ko00362;ko00380;ko00620;ko00630;ko00640;ko00650;ko00720;ko00900;ko01200;ko01212;ko02020	2.3.1.9	98.9	Metabolism;Metabolism;Metabolism;Metabolism;Metabolism;Metabolism;Metabolism;Metabolism;Metabolism;Metabolism;Metabolism;Metabolism;Metabolism;Metabolism;Environmental Information Processing	Lipid metabolism;Lipid metabolism;Amino acid metabolism;Amino acid metabolism;Xenobiotics biodegradation and metabolism;Amino acid metabolism;Carbohydrate metabolism;Carbohydrate metabolism;Carbohydrate metabolism;Carbohydrate metabolism;Energy metabolism;Metabolism of terpenoids and polyketides;Global and overview maps;Global and overview maps;Signal transduction	Fatty acid degradation;Synthesis and degradation of ketone bodies;Valine, leucine and isoleucine degradation;Lysine degradation;Benzoate degradation;Tryptophan metabolism;Pyruvate metabolism;Glyoxylate and dicarboxylate metabolism;Propanoate metabolism;Butanoate metabolism;Carbon fixation pathways in prokaryotes;Terpenoid backbone biosynthesis;Carbon metabolism;Fatty acid metabolism;Two-component…	acetyl-CoA acetyltransferase
gene1159	iolX	K16043	scyllo-inositol 2-dehydrogenase (NAD+) [EC:1.1.1.370]	ko00562	1.1.1.370	92.9	Metabolism	Carbohydrate metabolism	Inositol phosphate metabolism	hypothetical protein
gene1275	galT	K00965	UDPglucose--hexose-1-phosphate uridylyltransferase [EC:2.7.7.12]	ko00052;ko00520;ko04917	2.7.7.12	98.6	Metabolism;Metabolism;Organismal Systems	Carbohydrate metabolism;Carbohydrate metabolism;Endocrine system	Galactose metabolism;Amino sugar and nucleotide sugar metabolism;Prolactin signaling pathway	galactose-1-phosphate uridylyltransferase
gene1276	galE	K01784	UDP-glucose 4-epimerase [EC:5.1.3.2]	ko00052;ko00520	5.1.3.2	99.7	Metabolism;Metabolism	Carbohydrate metabolism;Carbohydrate metabolism	Galactose metabolism;Amino sugar and nucleotide sugar metabolism	UDP-glucose 4-epimerase GalE
gene1277	galK	K00849	galactokinase [EC:2.7.1.6]	ko00052;ko00520	2.7.1.6	97.9	Metabolism;Metabolism	Carbohydrate metabolism;Carbohydrate metabolism	Galactose metabolism;Amino sugar and nucleotide sugar metabolism	galactokinase
gene1278	lacE	K02787	PTS system, lactose-specific IIB component [EC:2.7.1.207]	ko00052;ko02060	2.7.1.207	99.6	Metabolism;Environmental Information Processing	Carbohydrate metabolism;Membrane transport	Galactose metabolism;Phosphotransferase system (PTS)	PTS lactose transporter subunits IICB
gene1279	lacF	K02786	PTS system, lactose-specific IIA component [EC:2.7.1.207]	ko00052;ko02060	2.7.1.207	100	Metabolism;Environmental Information Processing	Carbohydrate metabolism;Membrane transport	Galactose metabolism;Phosphotransferase system (PTS)	PTS lactose transporter subunit IIA
gene1280	lacG	K01220	6-phospho-beta-galactosidase [EC:3.2.1.85]	ko00052	3.2.1.85	99.6	Metabolism	Carbohydrate metabolism	Galactose metabolism	6-phospho-beta-galactosidase
gene1290	fdoG	K00123	formate dehydrogenase major subunit [EC:1.2.1.2]	ko00630;ko00680;ko01200	1.2.1.2	99.9	Metabolism;Metabolism;Metabolism	Carbohydrate metabolism;Energy metabolism;Global and overview maps	Glyoxylate and dicarboxylate metabolism;Methane metabolism;Carbon metabolism	oxidoreductase
gene1304	uxaC	K01812	glucuronate isomerase [EC:5.3.1.12]	ko00040	5.3.1.12	99.1	Metabolism	Carbohydrate metabolism	Pentose and glucuronate interconversions	glucuronate isomerase
gene1307	uxaB	K00041	tagaturonate reductase [EC:1.1.1.58]	ko00040	1.1.1.58	99	Metabolism	Carbohydrate metabolism	Pentose and glucuronate interconversions	altronate oxidoreductase
gene1308	uxaA	K01685	altronate hydrolase [EC:4.2.1.7]	ko00040	4.2.1.7	99.8	Metabolism	Carbohydrate metabolism	Pentose and glucuronate interconversions	altronate hydrolase
gene1392	pgl	K07404	6-phosphogluconolactonase [EC:3.1.1.31]	ko00030;ko01200	3.1.1.31	100	Metabolism;Metabolism	Carbohydrate metabolism;Global and overview maps	Pentose phosphate pathway;Carbon metabolism	hypothetical protein
gene1399	purU	K01433	formyltetrahydrofolate deformylase [EC:3.5.1.10]	ko00630;ko00670	3.5.1.10	100	Metabolism;Metabolism	Carbohydrate metabolism;Metabolism of cofactors and vitamins	Glyoxylate and dicarboxylate metabolism;One carbon pool by folate	formyltetrahydrofolate deformylase
gene1490	ptsG	K20118	PTS system, glucose-specific IIC component	ko00010;ko00520;ko02060	-	100	Metabolism;Metabolism;Environmental Information Processing	Carbohydrate metabolism;Carbohydrate metabolism;Membrane transport	Glycolysis / Gluconeogenesis;Amino sugar and nucleotide sugar metabolism;Phosphotransferase system (PTS)	PTS glucose transporter subunit IIABC
gene1537	fruK	K00882	1-phosphofructokinase [EC:2.7.1.56]	ko00051	2.7.1.56	99.3	Metabolism	Carbohydrate metabolism	Fructose and mannose metabolism	1-phosphofructokinase
gene1538	fruA	K02769	PTS system, fructose-specific IIB component [EC:2.7.1.202]	ko00051;ko02060	2.7.1.202	99.5	Metabolism;Environmental Information Processing	Carbohydrate metabolism;Membrane transport	Fructose and mannose metabolism;Phosphotransferase system (PTS)	PTS fructose transporter subunit IIA
gene1568	pdhA	K00161	pyruvate dehydrogenase E1 component alpha subunit [EC:1.2.4.1]	ko00010;ko00020;ko00620;ko01200;ko04066;ko04922;ko05230	1.2.4.1	100	Metabolism;Metabolism;Metabolism;Metabolism;Environmental Information Processing;Organismal Systems;Human Diseases	Carbohydrate metabolism;Carbohydrate metabolism;Carbohydrate metabolism;Global and overview maps;Signal transduction;Endocrine system;Cancers: Overview	Glycolysis / Gluconeogenesis;Citrate cycle (TCA cycle);Pyruvate metabolism;Carbon metabolism;HIF-1 signaling pathway;Glucagon signaling pathway;Central carbon metabolism in cancer	pyruvate dehydrogenase (acetyl-transferring) E1 component subunit alpha
gene1569	pdhB	K00162	pyruvate dehydrogenase E1 component beta subunit [EC:1.2.4.1]	ko00010;ko00020;ko00620;ko01200;ko04066;ko04922;ko05230	1.2.4.1	100	Metabolism;Metabolism;Metabolism;Metabolism;Environmental Information Processing;Organismal Systems;Human Diseases	Carbohydrate metabolism;Carbohydrate metabolism;Carbohydrate metabolism;Global and overview maps;Signal transduction;Endocrine system;Cancers: Overview	Glycolysis / Gluconeogenesis;Citrate cycle (TCA cycle);Pyruvate metabolism;Carbon metabolism;HIF-1 signaling pathway;Glucagon signaling pathway;Central carbon metabolism in cancer	2-oxoisovalerate dehydrogenase subunit beta
gene1570	aceF	K00627	pyruvate dehydrogenase E2 component (dihydrolipoamide acetyltransferase) [EC:2.3.1.12]	ko00010;ko00020;ko00620;ko01200	2.3.1.12	100	Metabolism;Metabolism;Metabolism;Metabolism	Carbohydrate metabolism;Carbohydrate metabolism;Carbohydrate metabolism;Global and overview maps	Glycolysis / Gluconeogenesis;Citrate cycle (TCA cycle);Pyruvate metabolism;Carbon metabolism	branched-chain alpha-keto acid dehydrogenase subunit E2
gene1571	lpd	K00382	dihydrolipoamide dehydrogenase [EC:1.8.1.4]	ko00010;ko00020;ko00260;ko00280;ko00620;ko00630;ko00640;ko01200	1.8.1.4	100	Metabolism;Metabolism;Metabolism;Metabolism;Metabolism;Metabolism;Metabolism;Metabolism	Carbohydrate metabolism;Carbohydrate metabolism;Amino acid metabolism;Amino acid metabolism;Carbohydrate metabolism;Carbohydrate metabolism;Carbohydrate metabolism;Global and overview maps	Glycolysis / Gluconeogenesis;Citrate cycle (TCA cycle);Glycine, serine and threonine metabolism;Valine, leucine and isoleucine degradation;Pyruvate metabolism;Glyoxylate and dicarboxylate metabolism;Propanoate metabolism;Carbon metabolism	dihydrolipoyl dehydrogenase
gene1580	suhB	K01092	myo-inositol-1(or 4)-monophosphatase [EC:3.1.3.25]	ko00521;ko00562;ko04070	3.1.3.25	99.6	Metabolism;Metabolism;Environmental Information Processing	Biosynthesis of other secondary metabolites;Carbohydrate metabolism;Signal transduction	Streptomycin biosynthesis;Inositol phosphate metabolism;Phosphatidylinositol signaling system	inositol monophosphatase
gene1595	pyc	K01958	pyruvate carboxylase [EC:6.4.1.1]	ko00020;ko00620;ko00720;ko01200;ko01230	6.4.1.1	99.9	Metabolism;Metabolism;Metabolism;Metabolism;Metabolism	Carbohydrate metabolism;Carbohydrate metabolism;Energy metabolism;Global and overview maps;Global and overview maps	Citrate cycle (TCA cycle);Pyruvate metabolism;Carbon fixation pathways in prokaryotes;Carbon metabolism;Biosynthesis of amino acids	pyruvate carboxylase
gene1635	murB	K00075	UDP-N-acetylmuramate dehydrogenase [EC:1.3.1.98]	ko00520;ko00550	1.3.1.98	99.3	Metabolism;Metabolism	Carbohydrate metabolism;Glycan biosynthesis and metabolism	Amino sugar and nucleotide sugar metabolism;Peptidoglycan biosynthesis	UDP-N-acetylenolpyruvoylglucosamine reductase
gene1691	rpe	K01783	ribulose-phosphate 3-epimerase [EC:5.1.3.1]	ko00030;ko00040;ko00710;ko01200;ko01230	5.1.3.1	100	Metabolism;Metabolism;Metabolism;Metabolism;Metabolism	Carbohydrate metabolism;Carbohydrate metabolism;Energy metabolism;Global and overview maps;Global and overview maps	Pentose phosphate pathway;Pentose and glucuronate interconversions;Carbon fixation in photosynthetic organisms;Carbon metabolism;Biosynthesis of amino acids	ribulose-phosphate 3-epimerase
gene1722	sucC	K01903	succinyl-CoA synthetase beta subunit [EC:6.2.1.5]	ko00020;ko00640;ko00660;ko00720;ko01200	6.2.1.5	100	Metabolism;Metabolism;Metabolism;Metabolism;Metabolism	Carbohydrate metabolism;Carbohydrate metabolism;Carbohydrate metabolism;Energy metabolism;Global and overview maps	Citrate cycle (TCA cycle);Propanoate metabolism;C5-Branched dibasic acid metabolism;Carbon fixation pathways in prokaryotes;Carbon metabolism	succinyl-CoA ligase subunit beta
gene1723	sucD	K01902	succinyl-CoA synthetase alpha subunit [EC:6.2.1.5]	ko00020;ko00640;ko00660;ko00720;ko01200	6.2.1.5	100	Metabolism;Metabolism;Metabolism;Metabolism;Metabolism	Carbohydrate metabolism;Carbohydrate metabolism;Carbohydrate metabolism;Energy metabolism;Global and overview maps	Citrate cycle (TCA cycle);Propanoate metabolism;C5-Branched dibasic acid metabolism;Carbon fixation pathways in prokaryotes;Carbon metabolism	succinate--CoA ligase subunit alpha
gene1862	glnA	K01915	glutamine synthetase [EC:6.3.1.2]	ko00220;ko00250;ko00630;ko00910;ko01230;ko02020;ko04724;ko04727	6.3.1.2	100	Metabolism;Metabolism;Metabolism;Metabolism;Metabolism;Environmental Information Processing;Organismal Systems;Organismal Systems	Amino acid metabolism;Amino acid metabolism;Carbohydrate metabolism;Energy metabolism;Global and overview maps;Signal transduction;Nervous system;Nervous system	Arginine biosynthesis;Alanine, aspartate and glutamate metabolism;Glyoxylate and dicarboxylate metabolism;Nitrogen metabolism;Biosynthesis of amino acids;Two-component system;Glutamatergic synapse;GABAergic synapse	type I glutamate--ammonia ligase
gene1870	xynB	K01198	xylan 1,4-beta-xylosidase [EC:3.2.1.37]	ko00520	3.2.1.37	98.9	Metabolism	Carbohydrate metabolism	Amino sugar and nucleotide sugar metabolism	xylan 1,4-beta-xylosidase
gene1872	xylA	K01805	xylose isomerase [EC:5.3.1.5]	ko00040;ko00051	5.3.1.5	99.8	Metabolism;Metabolism	Carbohydrate metabolism;Carbohydrate metabolism	Pentose and glucuronate interconversions;Fructose and mannose metabolism	xylose isomerase
gene1873	xylB	K00854	xylulokinase [EC:2.7.1.17]	ko00040	2.7.1.17	99.2	Metabolism	Carbohydrate metabolism	Pentose and glucuronate interconversions	xylulokinase
gene1874	pps	K01007	pyruvate, water dikinase [EC:2.7.9.2]	ko00620;ko00680;ko00720;ko01200	2.7.9.2	99	Metabolism;Metabolism;Metabolism;Metabolism	Carbohydrate metabolism;Energy metabolism;Energy metabolism;Global and overview maps	Pyruvate metabolism;Methane metabolism;Carbon fixation pathways in prokaryotes;Carbon metabolism	phosphoenolpyruvate synthase
gene1878	adhP	K13953	alcohol dehydrogenase, propanol-preferring [EC:1.1.1.1]	ko00010;ko00071;ko00350;ko00625;ko00626;ko00830;ko00980;ko00982;ko01220	1.1.1.1	99	Metabolism;Metabolism;Metabolism;Metabolism;Metabolism;Metabolism;Metabolism;Metabolism;Metabolism	Carbohydrate metabolism;Lipid metabolism;Amino acid metabolism;Xenobiotics biodegradation and metabolism;Xenobiotics biodegradation and metabolism;Metabolism of cofactors and vitamins;Xenobiotics biodegradation and metabolism;Xenobiotics biodegradation and metabolism;Global and overview maps	Glycolysis / Gluconeogenesis;Fatty acid degradation;Tyrosine metabolism;Chloroalkane and chloroalkene degradation;Naphthalene degradation;Retinol metabolism;Metabolism of xenobiotics by cytochrome P450;Drug metabolism - cytochrome P450;Degradation of aromatic compounds	acetaldehyde reductase
gene1908	tktA	K00615	transketolase [EC:2.2.1.1]	ko00030;ko00710;ko01051;ko01200;ko01230	2.2.1.1	100	Metabolism;Metabolism;Metabolism;Metabolism;Metabolism	Carbohydrate metabolism;Energy metabolism;Metabolism of terpenoids and polyketides;Global and overview maps;Global and overview maps	Pentose phosphate pathway;Carbon fixation in photosynthetic organisms;Biosynthesis of ansamycins;Carbon metabolism;Biosynthesis of amino acids	transketolase
gene1920	acnA	K01681	aconitate hydratase [EC:4.2.1.3]	ko00020;ko00630;ko00720;ko01200;ko01210;ko01230	4.2.1.3	100	Metabolism;Metabolism;Metabolism;Metabolism;Metabolism;Metabolism	Carbohydrate metabolism;Carbohydrate metabolism;Energy metabolism;Global and overview maps;Global and overview maps;Global and overview maps	Citrate cycle (TCA cycle);Glyoxylate and dicarboxylate metabolism;Carbon fixation pathways in prokaryotes;Carbon metabolism;2-Oxocarboxylic acid metabolism;Biosynthesis of amino acids	aconitate hydratase
gene1936	kdgK	K00874	2-dehydro-3-deoxygluconokinase [EC:2.7.1.45]	ko00030;ko01200	2.7.1.45	99.4	Metabolism;Metabolism	Carbohydrate metabolism;Global and overview maps	Pentose phosphate pathway;Carbon metabolism	2-keto-3-deoxygluconate kinase
gene1937	rspB	K08322	L-gulonate 5-dehydrogenase [EC:1.1.1.380]	ko00040	1.1.1.380	99.4	Metabolism	Carbohydrate metabolism	Pentose and glucuronate interconversions	alcohol dehydrogenase
gene1938	eda	K01625	2-dehydro-3-deoxyphosphogluconate aldolase / (4S)-4-hydroxy-2-oxoglutarate aldolase [EC:4.1.2.14 4.1.3.42]	ko00030;ko00630;ko01200	4.1.2.14;4.1.3.42	100	Metabolism;Metabolism;Metabolism	Carbohydrate metabolism;Carbohydrate metabolism;Global and overview maps	Pentose phosphate pathway;Glyoxylate and dicarboxylate metabolism;Carbon metabolism	ketohydroxyglutarate aldolase
gene1939	uxuA	K01686	mannonate dehydratase [EC:4.2.1.8]	ko00040	4.2.1.8	98.6	Metabolism	Carbohydrate metabolism	Pentose and glucuronate interconversions	mannonate dehydratase
gene1950	-	K01179	endoglucanase [EC:3.2.1.4]	ko00500	3.2.1.4	97.8	Metabolism	Carbohydrate metabolism	Starch and sucrose metabolism	endoglucanase
gene1955	xynD	K15921	arabinoxylan arabinofuranohydrolase [EC:3.2.1.55]	ko00520	3.2.1.55	98.9	Metabolism	Carbohydrate metabolism	Amino sugar and nucleotide sugar metabolism	arabinoxylan arabinofuranohydrolase
gene1961	bdh	K00019	3-hydroxybutyrate dehydrogenase [EC:1.1.1.30]	ko00072;ko00650	1.1.1.30	98.9	Metabolism;Metabolism	Lipid metabolism;Carbohydrate metabolism	Synthesis and degradation of ketone bodies;Butanoate metabolism	3-hydroxybutyrate dehydrogenase
gene1962	scoB	K01029	3-oxoacid CoA-transferase subunit B [EC:2.8.3.5]	ko00072;ko00280;ko00650	2.8.3.5	99.5	Metabolism;Metabolism;Metabolism	Lipid metabolism;Amino acid metabolism;Carbohydrate metabolism	Synthesis and degradation of ketone bodies;Valine, leucine and isoleucine degradation;Butanoate metabolism	succinyl-CoA--3-ketoacid-CoA transferase
gene1963	scoA	K01028	3-oxoacid CoA-transferase subunit A [EC:2.8.3.5]	ko00072;ko00280;ko00650	2.8.3.5	99.6	Metabolism;Metabolism;Metabolism	Lipid metabolism;Amino acid metabolism;Carbohydrate metabolism	Synthesis and degradation of ketone bodies;Valine, leucine and isoleucine degradation;Butanoate metabolism	succinyl-CoA--3-ketoacid-CoA transferase
gene1974	galU	K00963	UTP--glucose-1-phosphate uridylyltransferase [EC:2.7.7.9]	ko00040;ko00052;ko00500;ko00520	2.7.7.9	97.7	Metabolism;Metabolism;Metabolism;Metabolism	Carbohydrate metabolism;Carbohydrate metabolism;Carbohydrate metabolism;Carbohydrate metabolism	Pentose and glucuronate interconversions;Galactose metabolism;Starch and sucrose metabolism;Amino sugar and nucleotide sugar metabolism	UTP--glucose-1-phosphate uridylyltransferase
gene1975	galU	K00963	UTP--glucose-1-phosphate uridylyltransferase [EC:2.7.7.9]	ko00040;ko00052;ko00500;ko00520	2.7.7.9	98.5	Metabolism;Metabolism;Metabolism;Metabolism	Carbohydrate metabolism;Carbohydrate metabolism;Carbohydrate metabolism;Carbohydrate metabolism	Pentose and glucuronate interconversions;Galactose metabolism;Starch and sucrose metabolism;Amino sugar and nucleotide sugar metabolism	UTP--glucose-1-phosphate uridylyltransferase
gene1979	hmgL	K01640	hydroxymethylglutaryl-CoA lyase [EC:4.1.3.4]	ko00072;ko00280;ko00281;ko00650;ko04146	4.1.3.4	99.3	Metabolism;Metabolism;Metabolism;Metabolism;Cellular Processes	Lipid metabolism;Amino acid metabolism;Metabolism of terpenoids and polyketides;Carbohydrate metabolism;Transport and catabolism	Synthesis and degradation of ketone bodies;Valine, leucine and isoleucine degradation;Geraniol degradation;Butanoate metabolism;Peroxisome	hydroxymethylglutaryl-CoA lyase
gene1980	accB	K02160	acetyl-CoA carboxylase biotin carboxyl carrier protein	ko00061;ko00620;ko00640;ko00720;ko01200;ko01212	-	100	Metabolism;Metabolism;Metabolism;Metabolism;Metabolism;Metabolism	Lipid metabolism;Carbohydrate metabolism;Carbohydrate metabolism;Energy metabolism;Global and overview maps;Global and overview maps	Fatty acid biosynthesis;Pyruvate metabolism;Propanoate metabolism;Carbon fixation pathways in prokaryotes;Carbon metabolism;Fatty acid metabolism	acetyl-CoA carboxylase biotin carboxyl carrier protein subunit
gene1981	accC	K01961	acetyl-CoA carboxylase, biotin carboxylase subunit [EC:6.4.1.2 6.3.4.14]	ko00061;ko00620;ko00640;ko00720;ko01200;ko01212	6.3.4.14;6.4.1.2	99.6	Metabolism;Metabolism;Metabolism;Metabolism;Metabolism;Metabolism	Lipid metabolism;Carbohydrate metabolism;Carbohydrate metabolism;Energy metabolism;Global and overview maps;Global and overview maps	Fatty acid biosynthesis;Pyruvate metabolism;Propanoate metabolism;Carbon fixation pathways in prokaryotes;Carbon metabolism;Fatty acid metabolism	biotin carboxylase
gene1992	galM	K01785	aldose 1-epimerase [EC:5.1.3.3]	ko00010;ko00052	5.1.3.3	99.7	Metabolism;Metabolism	Carbohydrate metabolism;Carbohydrate metabolism	Glycolysis / Gluconeogenesis;Galactose metabolism	aldose epimerase
gene2052	-	K00128	aldehyde dehydrogenase (NAD+) [EC:1.2.1.3]	ko00010;ko00053;ko00071;ko00280;ko00310;ko00330;ko00340;ko00380;ko00410;ko00561;ko00620;ko00625;ko00903;ko00981	1.2.1.3	99.8	Metabolism;Metabolism;Metabolism;Metabolism;Metabolism;Metabolism;Metabolism;Metabolism;Metabolism;Metabolism;Metabolism;Metabolism;Metabolism;Metabolism	Carbohydrate metabolism;Carbohydrate metabolism;Lipid metabolism;Amino acid metabolism;Amino acid metabolism;Amino acid metabolism;Amino acid metabolism;Amino acid metabolism;Metabolism of other amino acids;Lipid metabolism;Carbohydrate metabolism;Xenobiotics biodegradation and metabolism;Metabolism of terpenoids and polyketides;Metabolism of terpenoids and polyketides	Glycolysis / Gluconeogenesis;Ascorbate and aldarate metabolism;Fatty acid degradation;Valine, leucine and isoleucine degradation;Lysine degradation;Arginine and proline metabolism;Histidine metabolism;Tryptophan metabolism;beta-Alanine metabolism;Glycerolipid metabolism;Pyruvate metabolism;Chloroalkane and chloroalkene degradation;Limonene and pinene degradation;Insect hormone biosynthesis	betaine-aldehyde dehydrogenase
gene2058	sucB	K00658	2-oxoglutarate dehydrogenase E2 component (dihydrolipoamide succinyltransferase) [EC:2.3.1.61]	ko00020;ko00310;ko01200	2.3.1.61	100	Metabolism;Metabolism;Metabolism	Carbohydrate metabolism;Amino acid metabolism;Global and overview maps	Citrate cycle (TCA cycle);Lysine degradation;Carbon metabolism	dihydrolipoamide succinyltransferase
gene2059	sucA	K00164	2-oxoglutarate dehydrogenase E1 component [EC:1.2.4.2]	ko00020;ko00310;ko00380;ko01200	1.2.4.2	99.9	Metabolism;Metabolism;Metabolism;Metabolism	Carbohydrate metabolism;Amino acid metabolism;Amino acid metabolism;Global and overview maps	Citrate cycle (TCA cycle);Lysine degradation;Tryptophan metabolism;Carbon metabolism	2-oxoglutarate dehydrogenase subunit E1
gene2085	bglA	K01223	6-phospho-beta-glucosidase [EC:3.2.1.86]	ko00010;ko00500	3.2.1.86	99.8	Metabolism;Metabolism	Carbohydrate metabolism;Carbohydrate metabolism	Glycolysis / Gluconeogenesis;Starch and sucrose metabolism	aryl-phospho-beta-D-glucosidase
gene2098	gloA	K01759	lactoylglutathione lyase [EC:4.4.1.5]	ko00620	4.4.1.5	54.4	Metabolism	Carbohydrate metabolism	Pyruvate metabolism	hypothetical protein
gene2105	atoD	K01034	acetate CoA/acetoacetate CoA-transferase alpha subunit [EC:2.8.3.8 2.8.3.9]	ko00310;ko00627;ko00640;ko00650;ko02020	2.8.3.8;2.8.3.9	100	Metabolism;Metabolism;Metabolism;Metabolism;Environmental Information Processing	Amino acid metabolism;Xenobiotics biodegradation and metabolism;Carbohydrate metabolism;Carbohydrate metabolism;Signal transduction	Lysine degradation;Aminobenzoate degradation;Propanoate metabolism;Butanoate metabolism;Two-component system	acyl CoA:acetate/3-ketoacid CoA transferase subunit alpha
gene2115	-	K01083	3-phytase [EC:3.1.3.8]	ko00562	3.1.3.8	98.7	Metabolism	Carbohydrate metabolism	Inositol phosphate metabolism	3-phytase
gene2116	capD	K17716	UDP-glucose 4-epimerase [EC:5.1.3.2]	ko00052;ko00520	5.1.3.2	99.3	Metabolism;Metabolism	Carbohydrate metabolism;Carbohydrate metabolism	Galactose metabolism;Amino sugar and nucleotide sugar metabolism	SDR family oxidoreductase
gene2190	crr	K02777	PTS system, sugar-specific IIA component [EC:2.7.1.-]	ko00010;ko00500;ko00520;ko02026;ko02060;ko05111	-	100	Metabolism;Metabolism;Metabolism;Cellular Processes;Environmental Information Processing;Cellular Processes	Carbohydrate metabolism;Carbohydrate metabolism;Carbohydrate metabolism;Cellular community - prokaryotes;Membrane transport;Cellular community - prokaryotes	Glycolysis / Gluconeogenesis;Starch and sucrose metabolism;Amino sugar and nucleotide sugar metabolism;Biofilm formation - Escherichia coli;Phosphotransferase system (PTS);Biofilm formation - Vibrio cholerae	PTS glucose transporter subunit IIA
gene2215	mgsA	K01734	methylglyoxal synthase [EC:4.2.3.3]	ko00640	4.2.3.3	100	Metabolism	Carbohydrate metabolism	Propanoate metabolism	methylglyoxal synthase
gene2219	oxdD	K01569	oxalate decarboxylase [EC:4.1.1.2]	ko00630	4.1.1.2	99.7	Metabolism	Carbohydrate metabolism	Glyoxylate and dicarboxylate metabolism	oxalate decarboxylase
gene2220	oxdD	K01569	oxalate decarboxylase [EC:4.1.1.2]	ko00630	4.1.1.2	100	Metabolism	Carbohydrate metabolism	Glyoxylate and dicarboxylate metabolism	oxalate decarboxylase
gene2324	deoB	K01839	phosphopentomutase [EC:5.4.2.7]	ko00030;ko00230	5.4.2.7	100	Metabolism;Metabolism	Carbohydrate metabolism;Nucleotide metabolism	Pentose phosphate pathway;Purine metabolism	phosphopentomutase
gene2331	sfcA	K00027	malate dehydrogenase (oxaloacetate-decarboxylating) [EC:1.1.1.38]	ko00620;ko01200;ko02020	1.1.1.38	100	Metabolism;Metabolism;Environmental Information Processing	Carbohydrate metabolism;Global and overview maps;Signal transduction	Pyruvate metabolism;Carbon metabolism;Two-component system	NAD-dependent malic enzyme 1
gene2381	zwf	K00036	glucose-6-phosphate 1-dehydrogenase [EC:1.1.1.49 1.1.1.363]	ko00030;ko00480;ko01200;ko05230	1.1.1.49;1.1.1.363	100	Metabolism;Metabolism;Metabolism;Human Diseases	Carbohydrate metabolism;Metabolism of other amino acids;Global and overview maps;Cancers: Overview	Pentose phosphate pathway;Glutathione metabolism;Carbon metabolism;Central carbon metabolism in cancer	glucose-6-phosphate dehydrogenase
gene2382	gnd	K00033	6-phosphogluconate dehydrogenase [EC:1.1.1.44 1.1.1.343]	ko00030;ko00480;ko01200	1.1.1.44;1.1.1.343	100	Metabolism;Metabolism;Metabolism	Carbohydrate metabolism;Metabolism of other amino acids;Global and overview maps	Pentose phosphate pathway;Glutathione metabolism;Carbon metabolism	phosphogluconate dehydrogenase (NADP(+)-dependent, decarboxylating)
gene2388	pccB	K01966	propionyl-CoA carboxylase beta chain [EC:6.4.1.3]	ko00280;ko00630;ko00640;ko01200	6.4.1.3	99.6	Metabolism;Metabolism;Metabolism;Metabolism	Amino acid metabolism;Carbohydrate metabolism;Carbohydrate metabolism;Global and overview maps	Valine, leucine and isoleucine degradation;Glyoxylate and dicarboxylate metabolism;Propanoate metabolism;Carbon metabolism	methylmalonyl-CoA carboxyltransferase
gene2389	epi	K05606	methylmalonyl-CoA/ethylmalonyl-CoA epimerase [EC:5.1.99.1]	ko00280;ko00630;ko00640;ko00720;ko01200	5.1.99.1	99.3	Metabolism;Metabolism;Metabolism;Metabolism;Metabolism	Amino acid metabolism;Carbohydrate metabolism;Carbohydrate metabolism;Energy metabolism;Global and overview maps	Valine, leucine and isoleucine degradation;Glyoxylate and dicarboxylate metabolism;Propanoate metabolism;Carbon fixation pathways in prokaryotes;Carbon metabolism	methylmalonyl-CoA epimerase
gene2397	bkdB	K09699	2-oxoisovalerate dehydrogenase E2 component (dihydrolipoyl transacylase) [EC:2.3.1.168]	ko00280;ko00640	2.3.1.168	99.5	Metabolism;Metabolism	Amino acid metabolism;Carbohydrate metabolism	Valine, leucine and isoleucine degradation;Propanoate metabolism	branched-chain alpha-keto acid dehydrogenase subunit E2
gene2398	bkdA2	K00167	2-oxoisovalerate dehydrogenase E1 component beta subunit [EC:1.2.4.4]	ko00280;ko00640	1.2.4.4	100	Metabolism;Metabolism	Amino acid metabolism;Carbohydrate metabolism	Valine, leucine and isoleucine degradation;Propanoate metabolism	2-oxoisovalerate dehydrogenase
gene2399	bkdA1	K00166	2-oxoisovalerate dehydrogenase E1 component alpha subunit [EC:1.2.4.4]	ko00280;ko00640	1.2.4.4	99.7	Metabolism;Metabolism	Amino acid metabolism;Carbohydrate metabolism	Valine, leucine and isoleucine degradation;Propanoate metabolism	2-oxoisovalerate dehydrogenase
gene2400	lpd	K00382	dihydrolipoamide dehydrogenase [EC:1.8.1.4]	ko00010;ko00020;ko00260;ko00280;ko00620;ko00630;ko00640;ko01200	1.8.1.4	99.6	Metabolism;Metabolism;Metabolism;Metabolism;Metabolism;Metabolism;Metabolism;Metabolism	Carbohydrate metabolism;Carbohydrate metabolism;Amino acid metabolism;Amino acid metabolism;Carbohydrate metabolism;Carbohydrate metabolism;Carbohydrate metabolism;Global and overview maps	Glycolysis / Gluconeogenesis;Citrate cycle (TCA cycle);Glycine, serine and threonine metabolism;Valine, leucine and isoleucine degradation;Pyruvate metabolism;Glyoxylate and dicarboxylate metabolism;Propanoate metabolism;Carbon metabolism	dihydrolipoyl dehydrogenase
gene2401	buk	K00929	butyrate kinase [EC:2.7.2.7]	ko00650	2.7.2.7	99.7	Metabolism	Carbohydrate metabolism	Butanoate metabolism	butyrate kinase
gene2403	ptb	K00634	phosphate butyryltransferase [EC:2.3.1.19]	ko00650	2.3.1.19	100	Metabolism	Carbohydrate metabolism	Butanoate metabolism	phosphate butyryltransferase
gene2406	prpB	K03417	methylisocitrate lyase [EC:4.1.3.30]	ko00640	4.1.3.30	99	Metabolism	Carbohydrate metabolism	Propanoate metabolism	methylisocitrate lyase
gene2407	prpD	K01720	2-methylcitrate dehydratase [EC:4.2.1.79]	ko00640	4.2.1.79	99.8	Metabolism	Carbohydrate metabolism	Propanoate metabolism	2-methylcitrate dehydratase
gene2408	gltA	K01647	citrate synthase [EC:2.3.3.1]	ko00020;ko00630;ko01200;ko01210;ko01230	2.3.3.1	99.7	Metabolism;Metabolism;Metabolism;Metabolism;Metabolism	Carbohydrate metabolism;Carbohydrate metabolism;Global and overview maps;Global and overview maps;Global and overview maps	Citrate cycle (TCA cycle);Glyoxylate and dicarboxylate metabolism;Carbon metabolism;2-Oxocarboxylic acid metabolism;Biosynthesis of amino acids	citrate synthase 3
gene2410	paaH	K00074	3-hydroxybutyryl-CoA dehydrogenase [EC:1.1.1.157]	ko00360;ko00362;ko00650	1.1.1.157	99.3	Metabolism;Metabolism;Metabolism	Amino acid metabolism;Xenobiotics biodegradation and metabolism;Carbohydrate metabolism	Phenylalanine metabolism;Benzoate degradation;Butanoate metabolism	3-hydroxybutyryl-CoA dehydrogenase
gene2411	atoB	K00626	acetyl-CoA C-acetyltransferase [EC:2.3.1.9]	ko00071;ko00072;ko00280;ko00310;ko00362;ko00380;ko00620;ko00630;ko00640;ko00650;ko00720;ko00900;ko01200;ko01212;ko02020	2.3.1.9	99.7	Metabolism;Metabolism;Metabolism;Metabolism;Metabolism;Metabolism;Metabolism;Metabolism;Metabolism;Metabolism;Metabolism;Metabolism;Metabolism;Metabolism;Environmental Information Processing	Lipid metabolism;Lipid metabolism;Amino acid metabolism;Amino acid metabolism;Xenobiotics biodegradation and metabolism;Amino acid metabolism;Carbohydrate metabolism;Carbohydrate metabolism;Carbohydrate metabolism;Carbohydrate metabolism;Energy metabolism;Metabolism of terpenoids and polyketides;Global and overview maps;Global and overview maps;Signal transduction	Fatty acid degradation;Synthesis and degradation of ketone bodies;Valine, leucine and isoleucine degradation;Lysine degradation;Benzoate degradation;Tryptophan metabolism;Pyruvate metabolism;Glyoxylate and dicarboxylate metabolism;Propanoate metabolism;Butanoate metabolism;Carbon fixation pathways in prokaryotes;Terpenoid backbone biosynthesis;Carbon metabolism;Fatty acid metabolism;Two-component…	acetyl-CoA acetyltransferase
gene2436	accC	K01961	acetyl-CoA carboxylase, biotin carboxylase subunit [EC:6.4.1.2 6.3.4.14]	ko00061;ko00620;ko00640;ko00720;ko01200;ko01212	6.3.4.14;6.4.1.2	99.8	Metabolism;Metabolism;Metabolism;Metabolism;Metabolism;Metabolism	Lipid metabolism;Carbohydrate metabolism;Carbohydrate metabolism;Energy metabolism;Global and overview maps;Global and overview maps	Fatty acid biosynthesis;Pyruvate metabolism;Propanoate metabolism;Carbon fixation pathways in prokaryotes;Carbon metabolism;Fatty acid metabolism	acetyl-CoA carboxylase biotin carboxylase subunit
gene2437	accB	K02160	acetyl-CoA carboxylase biotin carboxyl carrier protein	ko00061;ko00620;ko00640;ko00720;ko01200;ko01212	-	100	Metabolism;Metabolism;Metabolism;Metabolism;Metabolism;Metabolism	Lipid metabolism;Carbohydrate metabolism;Carbohydrate metabolism;Energy metabolism;Global and overview maps;Global and overview maps	Fatty acid biosynthesis;Pyruvate metabolism;Propanoate metabolism;Carbon fixation pathways in prokaryotes;Carbon metabolism;Fatty acid metabolism	acetyl-CoA carboxylase, biotin carboxyl carrier protein
gene2456	gcvPB	K00283	glycine dehydrogenase subunit 2 [EC:1.4.4.2]	ko00260;ko00630;ko01200	1.4.4.2	99	Metabolism;Metabolism;Metabolism	Amino acid metabolism;Carbohydrate metabolism;Global and overview maps	Glycine, serine and threonine metabolism;Glyoxylate and dicarboxylate metabolism;Carbon metabolism	glycine dehydrogenase (aminomethyl-transferring)
gene2457	gcvPA	K00282	glycine dehydrogenase subunit 1 [EC:1.4.4.2]	ko00260;ko00630;ko01200	1.4.4.2	99.3	Metabolism;Metabolism;Metabolism	Amino acid metabolism;Carbohydrate metabolism;Global and overview maps	Glycine, serine and threonine metabolism;Glyoxylate and dicarboxylate metabolism;Carbon metabolism	glycine dehydrogenase (aminomethyl-transferring)
gene2458	gcvT	K00605	aminomethyltransferase [EC:2.1.2.10]	ko00260;ko00630;ko00670;ko01200	2.1.2.10	99.7	Metabolism;Metabolism;Metabolism;Metabolism	Amino acid metabolism;Carbohydrate metabolism;Metabolism of cofactors and vitamins;Global and overview maps	Glycine, serine and threonine metabolism;Glyoxylate and dicarboxylate metabolism;One carbon pool by folate;Carbon metabolism	glycine cleavage system protein T
gene2487	glk	K00845	glucokinase [EC:2.7.1.2]	ko00010;ko00052;ko00500;ko00520;ko00521;ko00524;ko01200	2.7.1.2	100	Metabolism;Metabolism;Metabolism;Metabolism;Metabolism;Metabolism;Metabolism	Carbohydrate metabolism;Carbohydrate metabolism;Carbohydrate metabolism;Carbohydrate metabolism;Biosynthesis of other secondary metabolites;Biosynthesis of other secondary metabolites;Global and overview maps	Glycolysis / Gluconeogenesis;Galactose metabolism;Starch and sucrose metabolism;Amino sugar and nucleotide sugar metabolism;Streptomycin biosynthesis;Neomycin, kanamycin and gentamicin biosynthesis;Carbon metabolism	glucose kinase
gene2613	manA	K01809	mannose-6-phosphate isomerase [EC:5.3.1.8]	ko00051;ko00520	5.3.1.8	97.1	Metabolism;Metabolism	Carbohydrate metabolism;Carbohydrate metabolism	Fructose and mannose metabolism;Amino sugar and nucleotide sugar metabolism	mannose-6-phosphate isomerase
gene2614	fruA	K02769	PTS system, fructose-specific IIB component [EC:2.7.1.202]	ko00051;ko02060	2.7.1.202	99.7	Metabolism;Environmental Information Processing	Carbohydrate metabolism;Membrane transport	Fructose and mannose metabolism;Phosphotransferase system (PTS)	PTS mannose transporter subunit IIABC
gene2627	fdoG	K00123	formate dehydrogenase major subunit [EC:1.2.1.2]	ko00630;ko00680;ko01200	1.2.1.2	100	Metabolism;Metabolism;Metabolism	Carbohydrate metabolism;Energy metabolism;Global and overview maps	Glyoxylate and dicarboxylate metabolism;Methane metabolism;Carbon metabolism	oxidoreductase
gene2732	leuD	K01704	3-isopropylmalate/(R)-2-methylmalate dehydratase small subunit [EC:4.2.1.33 4.2.1.35]	ko00290;ko00660;ko01210;ko01230	4.2.1.33;4.2.1.35	99.5	Metabolism;Metabolism;Metabolism;Metabolism	Amino acid metabolism;Carbohydrate metabolism;Global and overview maps;Global and overview maps	Valine, leucine and isoleucine biosynthesis;C5-Branched dibasic acid metabolism;2-Oxocarboxylic acid metabolism;Biosynthesis of amino acids	3-isopropylmalate dehydratase small subunit
gene2733	leuC	K01703	3-isopropylmalate/(R)-2-methylmalate dehydratase large subunit [EC:4.2.1.33 4.2.1.35]	ko00290;ko00660;ko00966;ko01210;ko01230	4.2.1.33;4.2.1.35	99.8	Metabolism;Metabolism;Metabolism;Metabolism;Metabolism	Amino acid metabolism;Carbohydrate metabolism;Biosynthesis of other secondary metabolites;Global and overview maps;Global and overview maps	Valine, leucine and isoleucine biosynthesis;C5-Branched dibasic acid metabolism;Glucosinolate biosynthesis;2-Oxocarboxylic acid metabolism;Biosynthesis of amino acids	3-isopropylmalate dehydratase large subunit
gene2734	leuB	K00052	3-isopropylmalate dehydrogenase [EC:1.1.1.85]	ko00290;ko00660;ko01210;ko01230	1.1.1.85	99.7	Metabolism;Metabolism;Metabolism;Metabolism	Amino acid metabolism;Carbohydrate metabolism;Global and overview maps;Global and overview maps	Valine, leucine and isoleucine biosynthesis;C5-Branched dibasic acid metabolism;2-Oxocarboxylic acid metabolism;Biosynthesis of amino acids	3-isopropylmalate dehydrogenase
gene2735	leuA	K01649	2-isopropylmalate synthase [EC:2.3.3.13]	ko00290;ko00620;ko01210;ko01230	2.3.3.13	100	Metabolism;Metabolism;Metabolism;Metabolism	Amino acid metabolism;Carbohydrate metabolism;Global and overview maps;Global and overview maps	Valine, leucine and isoleucine biosynthesis;Pyruvate metabolism;2-Oxocarboxylic acid metabolism;Biosynthesis of amino acids	2-isopropylmalate synthase
gene2737	ilvH	K01653	acetolactate synthase I/III small subunit [EC:2.2.1.6]	ko00290;ko00650;ko00660;ko00770;ko01210;ko01230	2.2.1.6	100	Metabolism;Metabolism;Metabolism;Metabolism;Metabolism;Metabolism	Amino acid metabolism;Carbohydrate metabolism;Carbohydrate metabolism;Metabolism of cofactors and vitamins;Global and overview maps;Global and overview maps	Valine, leucine and isoleucine biosynthesis;Butanoate metabolism;C5-Branched dibasic acid metabolism;Pantothenate and CoA biosynthesis;2-Oxocarboxylic acid metabolism;Biosynthesis of amino acids	acetolactate synthase small subunit
gene2738	ilvB	K01652	acetolactate synthase I/II/III large subunit [EC:2.2.1.6]	ko00290;ko00650;ko00660;ko00770;ko01210;ko01230	2.2.1.6	99.3	Metabolism;Metabolism;Metabolism;Metabolism;Metabolism;Metabolism	Amino acid metabolism;Carbohydrate metabolism;Carbohydrate metabolism;Metabolism of cofactors and vitamins;Global and overview maps;Global and overview maps	Valine, leucine and isoleucine biosynthesis;Butanoate metabolism;C5-Branched dibasic acid metabolism;Pantothenate and CoA biosynthesis;2-Oxocarboxylic acid metabolism;Biosynthesis of amino acids	acetolactate synthase
gene2754	sdhB	K00240	succinate dehydrogenase / fumarate reductase, iron-sulfur subunit [EC:1.3.5.1 1.3.5.4]	ko00020;ko00190;ko00650;ko00720;ko01200	1.3.5.1;1.3.5.4	100	Metabolism;Metabolism;Metabolism;Metabolism;Metabolism	Carbohydrate metabolism;Energy metabolism;Carbohydrate metabolism;Energy metabolism;Global and overview maps	Citrate cycle (TCA cycle);Oxidative phosphorylation;Butanoate metabolism;Carbon fixation pathways in prokaryotes;Carbon metabolism	succinate dehydrogenase iron-sulfur subunit
gene2755	sdhA	K00239	succinate dehydrogenase / fumarate reductase, flavoprotein subunit [EC:1.3.5.1 1.3.5.4]	ko00020;ko00190;ko00650;ko00720;ko01200;ko05134	1.3.5.1;1.3.5.4	100	Metabolism;Metabolism;Metabolism;Metabolism;Metabolism;Human Diseases	Carbohydrate metabolism;Energy metabolism;Carbohydrate metabolism;Energy metabolism;Global and overview maps;Infectious diseases: Bacterial	Citrate cycle (TCA cycle);Oxidative phosphorylation;Butanoate metabolism;Carbon fixation pathways in prokaryotes;Carbon metabolism;Legionellosis	succinate dehydrogenase flavoprotein subunit
gene2756	sdhC	K00241	succinate dehydrogenase / fumarate reductase, cytochrome b subunit	ko00020;ko00190;ko00650;ko00720;ko01200	-	100	Metabolism;Metabolism;Metabolism;Metabolism;Metabolism	Carbohydrate metabolism;Energy metabolism;Carbohydrate metabolism;Energy metabolism;Global and overview maps	Citrate cycle (TCA cycle);Oxidative phosphorylation;Butanoate metabolism;Carbon fixation pathways in prokaryotes;Carbon metabolism	succinate dehydrogenase cytochrome B558
gene2761	abfA	K01209	alpha-N-arabinofuranosidase [EC:3.2.1.55]	ko00520	3.2.1.55	99.2	Metabolism	Carbohydrate metabolism	Amino sugar and nucleotide sugar metabolism	alpha-N-arabinofuranosidase
gene2781	glcD	K00104	glycolate oxidase [EC:1.1.3.15]	ko00630	1.1.3.15	99.8	Metabolism	Carbohydrate metabolism	Glyoxylate and dicarboxylate metabolism	glycolate oxidase subunit GlcD
gene2782	glcF	K11473	glycolate oxidase iron-sulfur subunit	ko00630	-	99.8	Metabolism	Carbohydrate metabolism	Glyoxylate and dicarboxylate metabolism	glycolate oxidase
gene2785	abfA	K01209	alpha-N-arabinofuranosidase [EC:3.2.1.55]	ko00520	3.2.1.55	100	Metabolism	Carbohydrate metabolism	Amino sugar and nucleotide sugar metabolism	alpha-N-arabinofuranosidase
gene2792	araD	K01786	L-ribulose-5-phosphate 4-epimerase [EC:5.1.3.4]	ko00040	5.1.3.4	100	Metabolism	Carbohydrate metabolism	Pentose and glucuronate interconversions	L-ribulose-5-phosphate 4-epimerase
gene2793	araB	K00853	L-ribulokinase [EC:2.7.1.16]	ko00040	2.7.1.16	99.1	Metabolism	Carbohydrate metabolism	Pentose and glucuronate interconversions	ribulokinase
gene2794	araA	K01804	L-arabinose isomerase [EC:5.3.1.4]	ko00040	5.3.1.4	99.4	Metabolism	Carbohydrate metabolism	Pentose and glucuronate interconversions	L-arabinose isomerase
gene2816	gapA	K00134	glyceraldehyde 3-phosphate dehydrogenase [EC:1.2.1.12]	ko00010;ko00710;ko01200;ko01230;ko04066;ko05010	1.2.1.12	99.4	Metabolism;Metabolism;Metabolism;Metabolism;Environmental Information Processing;Human Diseases	Carbohydrate metabolism;Energy metabolism;Global and overview maps;Global and overview maps;Signal transduction;Neurodegenerative diseases	Glycolysis / Gluconeogenesis;Carbon fixation in photosynthetic organisms;Carbon metabolism;Biosynthesis of amino acids;HIF-1 signaling pathway;Alzheimer's disease	glyceraldehyde-3-phosphate dehydrogenase
gene2827	mdh	K00024	malate dehydrogenase [EC:1.1.1.37]	ko00020;ko00270;ko00620;ko00630;ko00680;ko00710;ko00720;ko01200	1.1.1.37	100	Metabolism;Metabolism;Metabolism;Metabolism;Metabolism;Metabolism;Metabolism;Metabolism	Carbohydrate metabolism;Amino acid metabolism;Carbohydrate metabolism;Carbohydrate metabolism;Energy metabolism;Energy metabolism;Energy metabolism;Global and overview maps	Citrate cycle (TCA cycle);Cysteine and methionine metabolism;Pyruvate metabolism;Glyoxylate and dicarboxylate metabolism;Methane metabolism;Carbon fixation in photosynthetic organisms;Carbon fixation pathways in prokaryotes;Carbon metabolism	malate dehydrogenase
gene2828	icd	K00031	isocitrate dehydrogenase [EC:1.1.1.42]	ko00020;ko00480;ko00720;ko01200;ko01210;ko01230;ko04146	1.1.1.42	99.8	Metabolism;Metabolism;Metabolism;Metabolism;Metabolism;Metabolism;Cellular Processes	Carbohydrate metabolism;Metabolism of other amino acids;Energy metabolism;Global and overview maps;Global and overview maps;Global and overview maps;Transport and catabolism	Citrate cycle (TCA cycle);Glutathione metabolism;Carbon fixation pathways in prokaryotes;Carbon metabolism;2-Oxocarboxylic acid metabolism;Biosynthesis of amino acids;Peroxisome	isocitrate dehydrogenase (NADP(+))
gene2829	gltA	K01647	citrate synthase [EC:2.3.3.1]	ko00020;ko00630;ko01200;ko01210;ko01230	2.3.3.1	100	Metabolism;Metabolism;Metabolism;Metabolism;Metabolism	Carbohydrate metabolism;Carbohydrate metabolism;Global and overview maps;Global and overview maps;Global and overview maps	Citrate cycle (TCA cycle);Glyoxylate and dicarboxylate metabolism;Carbon metabolism;2-Oxocarboxylic acid metabolism;Biosynthesis of amino acids	citrate synthase
gene2837	pyk	K00873	pyruvate kinase [EC:2.7.1.40]	ko00010;ko00230;ko00620;ko01200;ko01230;ko04922;ko04930;ko05203;ko05230	2.7.1.40	100	Metabolism;Metabolism;Metabolism;Metabolism;Metabolism;Organismal Systems;Human Diseases;Human Diseases;Human Diseases	Carbohydrate metabolism;Nucleotide metabolism;Carbohydrate metabolism;Global and overview maps;Global and overview maps;Endocrine system;Endocrine and metabolic diseases;Cancers: Overview;Cancers: Overview	Glycolysis / Gluconeogenesis;Purine metabolism;Pyruvate metabolism;Carbon metabolism;Biosynthesis of amino acids;Glucagon signaling pathway;Type II diabetes mellitus;Viral carcinogenesis;Central carbon metabolism in cancer	pyruvate kinase
gene2838	pfkA	K00850	6-phosphofructokinase 1 [EC:2.7.1.11]	ko00010;ko00030;ko00051;ko00052;ko00680;ko01200;ko01230;ko03018;ko04152;ko05230	2.7.1.11	100	Metabolism;Metabolism;Metabolism;Metabolism;Metabolism;Metabolism;Metabolism;Genetic Information Processing;Environmental Information Processing;Human Diseases	Carbohydrate metabolism;Carbohydrate metabolism;Carbohydrate metabolism;Carbohydrate metabolism;Energy metabolism;Global and overview maps;Global and overview maps;Folding, sorting and degradation;Signal transduction;Cancers: Overview	Glycolysis / Gluconeogenesis;Pentose phosphate pathway;Fructose and mannose metabolism;Galactose metabolism;Methane metabolism;Carbon metabolism;Biosynthesis of amino acids;RNA degradation;AMPK signaling pathway;Central carbon metabolism in cancer	ATP-dependent 6-phosphofructokinase
gene2839	accA	K01962	acetyl-CoA carboxylase carboxyl transferase subunit alpha [EC:6.4.1.2]	ko00061;ko00620;ko00640;ko00720;ko01200;ko01212	6.4.1.2	100	Metabolism;Metabolism;Metabolism;Metabolism;Metabolism;Metabolism	Lipid metabolism;Carbohydrate metabolism;Carbohydrate metabolism;Energy metabolism;Global and overview maps;Global and overview maps	Fatty acid biosynthesis;Pyruvate metabolism;Propanoate metabolism;Carbon fixation pathways in prokaryotes;Carbon metabolism;Fatty acid metabolism	acetyl-CoA carboxylase carboxyltransferase subunit alpha
gene2840	accD	K01963	acetyl-CoA carboxylase carboxyl transferase subunit beta [EC:6.4.1.2]	ko00061;ko00620;ko00640;ko00720;ko01200;ko01212	6.4.1.2	100	Metabolism;Metabolism;Metabolism;Metabolism;Metabolism;Metabolism	Lipid metabolism;Carbohydrate metabolism;Carbohydrate metabolism;Energy metabolism;Global and overview maps;Global and overview maps	Fatty acid biosynthesis;Pyruvate metabolism;Propanoate metabolism;Carbon fixation pathways in prokaryotes;Carbon metabolism;Fatty acid metabolism	acetyl-CoA carboxylase subunit beta
gene2842	sfcA	K00027	malate dehydrogenase (oxaloacetate-decarboxylating) [EC:1.1.1.38]	ko00620;ko01200;ko02020	1.1.1.38	100	Metabolism;Metabolism;Environmental Information Processing	Carbohydrate metabolism;Global and overview maps;Signal transduction	Pyruvate metabolism;Carbon metabolism;Two-component system	NAD-dependent malic enzyme 4
gene2856	ackA	K00925	acetate kinase [EC:2.7.2.1]	ko00430;ko00620;ko00640;ko00680;ko00720;ko01200	2.7.2.1	100	Metabolism;Metabolism;Metabolism;Metabolism;Metabolism;Metabolism	Metabolism of other amino acids;Carbohydrate metabolism;Carbohydrate metabolism;Energy metabolism;Energy metabolism;Global and overview maps	Taurine and hypotaurine metabolism;Pyruvate metabolism;Propanoate metabolism;Methane metabolism;Carbon fixation pathways in prokaryotes;Carbon metabolism	acetate kinase
gene2865	acs	K01895	acetyl-CoA synthetase [EC:6.2.1.1]	ko00010;ko00620;ko00640;ko00680;ko00720;ko01200	6.2.1.1	100	Metabolism;Metabolism;Metabolism;Metabolism;Metabolism;Metabolism	Carbohydrate metabolism;Carbohydrate metabolism;Carbohydrate metabolism;Energy metabolism;Energy metabolism;Global and overview maps	Glycolysis / Gluconeogenesis;Pyruvate metabolism;Propanoate metabolism;Methane metabolism;Carbon fixation pathways in prokaryotes;Carbon metabolism	acyl--CoA ligase
gene2879	-	K00128	aldehyde dehydrogenase (NAD+) [EC:1.2.1.3]	ko00010;ko00053;ko00071;ko00280;ko00310;ko00330;ko00340;ko00380;ko00410;ko00561;ko00620;ko00625;ko00903;ko00981	1.2.1.3	98.5	Metabolism;Metabolism;Metabolism;Metabolism;Metabolism;Metabolism;Metabolism;Metabolism;Metabolism;Metabolism;Metabolism;Metabolism;Metabolism;Metabolism	Carbohydrate metabolism;Carbohydrate metabolism;Lipid metabolism;Amino acid metabolism;Amino acid metabolism;Amino acid metabolism;Amino acid metabolism;Amino acid metabolism;Metabolism of other amino acids;Lipid metabolism;Carbohydrate metabolism;Xenobiotics biodegradation and metabolism;Metabolism of terpenoids and polyketides;Metabolism of terpenoids and polyketides	Glycolysis / Gluconeogenesis;Ascorbate and aldarate metabolism;Fatty acid degradation;Valine, leucine and isoleucine degradation;Lysine degradation;Arginine and proline metabolism;Histidine metabolism;Tryptophan metabolism;beta-Alanine metabolism;Glycerolipid metabolism;Pyruvate metabolism;Chloroalkane and chloroalkene degradation;Limonene and pinene degradation;Insect hormone biosynthesis	aldehyde dehydrogenase
gene2900	acs	K01895	acetyl-CoA synthetase [EC:6.2.1.1]	ko00010;ko00620;ko00640;ko00680;ko00720;ko01200	6.2.1.1	99.7	Metabolism;Metabolism;Metabolism;Metabolism;Metabolism;Metabolism	Carbohydrate metabolism;Carbohydrate metabolism;Carbohydrate metabolism;Energy metabolism;Energy metabolism;Global and overview maps	Glycolysis / Gluconeogenesis;Pyruvate metabolism;Propanoate metabolism;Methane metabolism;Carbon fixation pathways in prokaryotes;Carbon metabolism	acetate--CoA ligase
gene2920	sfcA	K00027	malate dehydrogenase (oxaloacetate-decarboxylating) [EC:1.1.1.38]	ko00620;ko01200;ko02020	1.1.1.38	99.3	Metabolism;Metabolism;Environmental Information Processing	Carbohydrate metabolism;Global and overview maps;Signal transduction	Pyruvate metabolism;Carbon metabolism;Two-component system	NAD-dependent malic enzyme
gene2945	melA	K07406	alpha-galactosidase [EC:3.2.1.22]	ko00052;ko00561;ko00600;ko00603	3.2.1.22	99.5	Metabolism;Metabolism;Metabolism;Metabolism	Carbohydrate metabolism;Lipid metabolism;Lipid metabolism;Glycan biosynthesis and metabolism	Galactose metabolism;Glycerolipid metabolism;Sphingolipid metabolism;Glycosphingolipid biosynthesis - globo and isoglobo series	alpha-glucosidase/alpha-galactosidase
gene2978	pckA	K01610	phosphoenolpyruvate carboxykinase (ATP) [EC:4.1.1.49]	ko00010;ko00020;ko00620;ko00710;ko01200	4.1.1.49	100	Metabolism;Metabolism;Metabolism;Metabolism;Metabolism	Carbohydrate metabolism;Carbohydrate metabolism;Carbohydrate metabolism;Energy metabolism;Global and overview maps	Glycolysis / Gluconeogenesis;Citrate cycle (TCA cycle);Pyruvate metabolism;Carbon fixation in photosynthetic organisms;Carbon metabolism	phosphoenolpyruvate carboxykinase (ATP)
gene3059	malZ	K01187	alpha-glucosidase [EC:3.2.1.20]	ko00052;ko00500	3.2.1.20	98.7	Metabolism;Metabolism	Carbohydrate metabolism;Carbohydrate metabolism	Galactose metabolism;Starch and sucrose metabolism	alpha-glucosidase
gene3067	pgi	K01810	glucose-6-phosphate isomerase [EC:5.3.1.9]	ko00010;ko00030;ko00500;ko00520;ko01200	5.3.1.9	99.8	Metabolism;Metabolism;Metabolism;Metabolism;Metabolism	Carbohydrate metabolism;Carbohydrate metabolism;Carbohydrate metabolism;Carbohydrate metabolism;Global and overview maps	Glycolysis / Gluconeogenesis;Pentose phosphate pathway;Starch and sucrose metabolism;Amino sugar and nucleotide sugar metabolism;Carbon metabolism	glucose-6-phosphate isomerase
gene3212	csn	K01233	chitosanase [EC:3.2.1.132]	ko00520	3.2.1.132	100	Metabolism	Carbohydrate metabolism	Amino sugar and nucleotide sugar metabolism	chitosanase
gene3228	gcvH	K02437	glycine cleavage system H protein	ko00260;ko00630	-	100	Metabolism;Metabolism	Amino acid metabolism;Carbohydrate metabolism	Glycine, serine and threonine metabolism;Glyoxylate and dicarboxylate metabolism	glycine cleavage system protein H
gene3232	fadN	K07516	3-hydroxyacyl-CoA dehydrogenase [EC:1.1.1.35]	ko00071;ko00362;ko00650;ko01200;ko01212	1.1.1.35	99.7	Metabolism;Metabolism;Metabolism;Metabolism;Metabolism	Lipid metabolism;Xenobiotics biodegradation and metabolism;Carbohydrate metabolism;Global and overview maps;Global and overview maps	Fatty acid degradation;Benzoate degradation;Butanoate metabolism;Carbon metabolism;Fatty acid metabolism	3-hydroxyacyl-CoA dehydrogenase
gene3245	adc	K01574	acetoacetate decarboxylase [EC:4.1.1.4]	ko00072;ko00640	4.1.1.4	98.8	Metabolism;Metabolism	Lipid metabolism;Carbohydrate metabolism	Synthesis and degradation of ketone bodies;Propanoate metabolism	acetoacetate decarboxylase
gene3260	fumC	K01679	fumarate hydratase, class II [EC:4.2.1.2]	ko00020;ko00620;ko00720;ko01200;ko05200;ko05211	4.2.1.2	99.8	Metabolism;Metabolism;Metabolism;Metabolism;Human Diseases;Human Diseases	Carbohydrate metabolism;Carbohydrate metabolism;Energy metabolism;Global and overview maps;Cancers: Overview;Cancers: Specific types	Citrate cycle (TCA cycle);Pyruvate metabolism;Carbon fixation pathways in prokaryotes;Carbon metabolism;Pathways in cancer;Renal cell carcinoma	class II fumarate hydratase
gene3284	oxdD	K01569	oxalate decarboxylase [EC:4.1.1.2]	ko00630	4.1.1.2	99.7	Metabolism	Carbohydrate metabolism	Glyoxylate and dicarboxylate metabolism	oxalate decarboxylase
gene3318	iolW	K16044	scyllo-inositol 2-dehydrogenase (NADP+) [EC:1.1.1.371]	ko00562	1.1.1.371	98.8	Metabolism	Carbohydrate metabolism	Inositol phosphate metabolism	oxidoreductase
gene3373	galE	K01784	UDP-glucose 4-epimerase [EC:5.1.3.2]	ko00052;ko00520	5.1.3.2	98.7	Metabolism;Metabolism	Carbohydrate metabolism;Carbohydrate metabolism	Galactose metabolism;Amino sugar and nucleotide sugar metabolism	NAD-dependent dehydratase
gene3375	wbpA	K13015	UDP-N-acetyl-D-glucosamine dehydrogenase [EC:1.1.1.136]	ko00520	1.1.1.136	99.1	Metabolism	Carbohydrate metabolism	Amino sugar and nucleotide sugar metabolism	UDP-glucose 6-dehydrogenase
gene3377	eno	K01689	enolase [EC:4.2.1.11]	ko00010;ko00680;ko01200;ko01230;ko03018;ko04066	4.2.1.11	100	Metabolism;Metabolism;Metabolism;Metabolism;Genetic Information Processing;Environmental Information Processing	Carbohydrate metabolism;Energy metabolism;Global and overview maps;Global and overview maps;Folding, sorting and degradation;Signal transduction	Glycolysis / Gluconeogenesis;Methane metabolism;Carbon metabolism;Biosynthesis of amino acids;RNA degradation;HIF-1 signaling pathway	enolase
gene3378	gpmI	K15633	2,3-bisphosphoglycerate-independent phosphoglycerate mutase [EC:5.4.2.12]	ko00010;ko00260;ko00680;ko01200;ko01230	5.4.2.12	99.8	Metabolism;Metabolism;Metabolism;Metabolism;Metabolism	Carbohydrate metabolism;Amino acid metabolism;Energy metabolism;Global and overview maps;Global and overview maps	Glycolysis / Gluconeogenesis;Glycine, serine and threonine metabolism;Methane metabolism;Carbon metabolism;Biosynthesis of amino acids	2,3-bisphosphoglycerate-independent phosphoglycerate mutase
gene3379	tpiA	K01803	triosephosphate isomerase (TIM) [EC:5.3.1.1]	ko00010;ko00051;ko00562;ko00710;ko01200;ko01230	5.3.1.1	100	Metabolism;Metabolism;Metabolism;Metabolism;Metabolism;Metabolism	Carbohydrate metabolism;Carbohydrate metabolism;Carbohydrate metabolism;Energy metabolism;Global and overview maps;Global and overview maps	Glycolysis / Gluconeogenesis;Fructose and mannose metabolism;Inositol phosphate metabolism;Carbon fixation in photosynthetic organisms;Carbon metabolism;Biosynthesis of amino acids	triose-phosphate isomerase
gene3380	pgk	K00927	phosphoglycerate kinase [EC:2.7.2.3]	ko00010;ko00710;ko01200;ko01230	2.7.2.3	99.7	Metabolism;Metabolism;Metabolism;Metabolism	Carbohydrate metabolism;Energy metabolism;Global and overview maps;Global and overview maps	Glycolysis / Gluconeogenesis;Carbon fixation in photosynthetic organisms;Carbon metabolism;Biosynthesis of amino acids	phosphoglycerate kinase
gene3382	gapA	K00134	glyceraldehyde 3-phosphate dehydrogenase [EC:1.2.1.12]	ko00010;ko00710;ko01200;ko01230;ko04066;ko05010	1.2.1.12	100	Metabolism;Metabolism;Metabolism;Metabolism;Environmental Information Processing;Human Diseases	Carbohydrate metabolism;Energy metabolism;Global and overview maps;Global and overview maps;Signal transduction;Neurodegenerative diseases	Glycolysis / Gluconeogenesis;Carbon fixation in photosynthetic organisms;Carbon metabolism;Biosynthesis of amino acids;HIF-1 signaling pathway;Alzheimer's disease	type I glyceraldehyde-3-phosphate dehydrogenase
gene3398	gntK	K00851	gluconokinase [EC:2.7.1.12]	ko00030;ko01200	2.7.1.12	99.8	Metabolism;Metabolism	Carbohydrate metabolism;Global and overview maps	Pentose phosphate pathway;Carbon metabolism	gluconate kinase
gene3442	sacA	K01193	beta-fructofuranosidase [EC:3.2.1.26]	ko00052;ko00500	3.2.1.26	99.2	Metabolism;Metabolism	Carbohydrate metabolism;Carbohydrate metabolism	Galactose metabolism;Starch and sucrose metabolism	sucrose-6-phosphate hydrolase
gene3447	pgmB	K01838	beta-phosphoglucomutase [EC:5.4.2.6]	ko00500	5.4.2.6	95.2	Metabolism	Carbohydrate metabolism	Starch and sucrose metabolism	beta-phosphoglucomutase
gene3448	malL	K01182	oligo-1,6-glucosidase [EC:3.2.1.10]	ko00052;ko00500	3.2.1.10	96.3	Metabolism;Metabolism	Carbohydrate metabolism;Carbohydrate metabolism	Galactose metabolism;Starch and sucrose metabolism	alpha-glucosidase
gene3449	mapA	K00691	maltose phosphorylase [EC:2.4.1.8]	ko00500	2.4.1.8	98.8	Metabolism	Carbohydrate metabolism	Starch and sucrose metabolism	maltose phosphorylase
gene3454	cd	K01208	cyclomaltodextrinase / maltogenic alpha-amylase / neopullulanase [EC:3.2.1.54 3.2.1.133 3.2.1.135]	ko00500	3.2.1.54;3.2.1.133;3.2.1.135	99	Metabolism	Carbohydrate metabolism	Starch and sucrose metabolism	alpha-glycosidase
gene3461	-	K00090	gluconate 2-dehydrogenase [EC:1.1.1.215]	ko00030	1.1.1.215	99.4	Metabolism	Carbohydrate metabolism	Pentose phosphate pathway	D-glycerate dehydrogenase
gene3494	nagA	K01443	N-acetylglucosamine-6-phosphate deacetylase [EC:3.5.1.25]	ko00520	3.5.1.25	99	Metabolism	Carbohydrate metabolism	Amino sugar and nucleotide sugar metabolism	N-acetylglucosamine-6-phosphate deacetylase
gene3495	nagB	K02564	glucosamine-6-phosphate deaminase [EC:3.5.99.6]	ko00520	3.5.99.6	98.8	Metabolism	Carbohydrate metabolism	Amino sugar and nucleotide sugar metabolism	glucosamine-6-phosphate deaminase
gene3507	pps	K01007	pyruvate, water dikinase [EC:2.7.9.2]	ko00620;ko00680;ko00720;ko01200	2.7.9.2	99.4	Metabolism;Metabolism;Metabolism;Metabolism	Carbohydrate metabolism;Energy metabolism;Energy metabolism;Global and overview maps	Pyruvate metabolism;Methane metabolism;Carbon fixation pathways in prokaryotes;Carbon metabolism	phosphotransferase
gene3549	ugd	K00012	UDPglucose 6-dehydrogenase [EC:1.1.1.22]	ko00040;ko00053;ko00520	1.1.1.22	99.6	Metabolism;Metabolism;Metabolism	Carbohydrate metabolism;Carbohydrate metabolism;Carbohydrate metabolism	Pentose and glucuronate interconversions;Ascorbate and aldarate metabolism;Amino sugar and nucleotide sugar metabolism	UDP-glucose 6-dehydrogenase
gene3557	wecB	K01791	UDP-N-acetylglucosamine 2-epimerase (non-hydrolysing) [EC:5.1.3.14]	ko00520;ko05111	5.1.3.14	99.5	Metabolism;Cellular Processes	Carbohydrate metabolism;Cellular community - prokaryotes	Amino sugar and nucleotide sugar metabolism;Biofilm formation - Vibrio cholerae	UDP-N-acetyl glucosamine 2-epimerase
gene3558	galU	K00963	UTP--glucose-1-phosphate uridylyltransferase [EC:2.7.7.9]	ko00040;ko00052;ko00500;ko00520	2.7.7.9	100	Metabolism;Metabolism;Metabolism;Metabolism	Carbohydrate metabolism;Carbohydrate metabolism;Carbohydrate metabolism;Carbohydrate metabolism	Pentose and glucuronate interconversions;Galactose metabolism;Starch and sucrose metabolism;Amino sugar and nucleotide sugar metabolism	UTP--glucose-1-phosphate uridylyltransferase
gene3568	manA	K01809	mannose-6-phosphate isomerase [EC:5.3.1.8]	ko00051;ko00520	5.3.1.8	98.4	Metabolism;Metabolism	Carbohydrate metabolism;Carbohydrate metabolism	Fructose and mannose metabolism;Amino sugar and nucleotide sugar metabolism	mannose-6-phosphate isomerase
gene3592	rbsK	K00852	ribokinase [EC:2.7.1.15]	ko00030	2.7.1.15	100	Metabolism	Carbohydrate metabolism	Pentose phosphate pathway	ribokinase
gene3599	alsD	K01575	acetolactate decarboxylase [EC:4.1.1.5]	ko00650;ko00660	4.1.1.5	100	Metabolism;Metabolism	Carbohydrate metabolism;Carbohydrate metabolism	Butanoate metabolism;C5-Branched dibasic acid metabolism	alpha-acetolactate decarboxylase
gene3600	ilvB	K01652	acetolactate synthase I/II/III large subunit [EC:2.2.1.6]	ko00290;ko00650;ko00660;ko00770;ko01210;ko01230	2.2.1.6	99.8	Metabolism;Metabolism;Metabolism;Metabolism;Metabolism;Metabolism	Amino acid metabolism;Carbohydrate metabolism;Carbohydrate metabolism;Metabolism of cofactors and vitamins;Global and overview maps;Global and overview maps	Valine, leucine and isoleucine biosynthesis;Butanoate metabolism;C5-Branched dibasic acid metabolism;Pantothenate and CoA biosynthesis;2-Oxocarboxylic acid metabolism;Biosynthesis of amino acids	acetolactate synthase
gene3629	ugd	K00012	UDPglucose 6-dehydrogenase [EC:1.1.1.22]	ko00040;ko00053;ko00520	1.1.1.22	99.8	Metabolism;Metabolism;Metabolism	Carbohydrate metabolism;Carbohydrate metabolism;Carbohydrate metabolism	Pentose and glucuronate interconversions;Ascorbate and aldarate metabolism;Amino sugar and nucleotide sugar metabolism	UDP-glucose 6-dehydrogenase
gene3685	murA	K00790	UDP-N-acetylglucosamine 1-carboxyvinyltransferase [EC:2.5.1.7]	ko00520;ko00550	2.5.1.7	100	Metabolism;Metabolism	Carbohydrate metabolism;Glycan biosynthesis and metabolism	Amino sugar and nucleotide sugar metabolism;Peptidoglycan biosynthesis	UDP-N-acetylglucosamine 1-carboxyvinyltransferase
gene3700	glyA	K00600	glycine hydroxymethyltransferase [EC:2.1.2.1]	ko00260;ko00460;ko00630;ko00670;ko00680;ko01200;ko01230;ko01523	2.1.2.1	100	Metabolism;Metabolism;Metabolism;Metabolism;Metabolism;Metabolism;Metabolism;Human Diseases	Amino acid metabolism;Metabolism of other amino acids;Carbohydrate metabolism;Metabolism of cofactors and vitamins;Energy metabolism;Global and overview maps;Global and overview maps;Drug resistance: Antineoplastic	Glycine, serine and threonine metabolism;Cyanoamino acid metabolism;Glyoxylate and dicarboxylate metabolism;One carbon pool by folate;Methane metabolism;Carbon metabolism;Biosynthesis of amino acids;Antifolate resistance	serine hydroxymethyltransferase
gene3702	rpiB	K01808	ribose 5-phosphate isomerase B [EC:5.3.1.6]	ko00030;ko00051;ko00710;ko01200;ko01230	5.3.1.6	100	Metabolism;Metabolism;Metabolism;Metabolism;Metabolism	Carbohydrate metabolism;Carbohydrate metabolism;Energy metabolism;Global and overview maps;Global and overview maps	Pentose phosphate pathway;Fructose and mannose metabolism;Carbon fixation in photosynthetic organisms;Carbon metabolism;Biosynthesis of amino acids	ribose-5-phosphate isomerase
gene3717	sfcA	K00027	malate dehydrogenase (oxaloacetate-decarboxylating) [EC:1.1.1.38]	ko00620;ko01200;ko02020	1.1.1.38	100	Metabolism;Metabolism;Environmental Information Processing	Carbohydrate metabolism;Global and overview maps;Signal transduction	Pyruvate metabolism;Carbon metabolism;Two-component system	NAD-dependent malic enzyme
gene3720	glpX	K02446	fructose-1,6-bisphosphatase II [EC:3.1.3.11]	ko00010;ko00030;ko00051;ko00680;ko00710;ko01200	3.1.3.11	100	Metabolism;Metabolism;Metabolism;Metabolism;Metabolism;Metabolism	Carbohydrate metabolism;Carbohydrate metabolism;Carbohydrate metabolism;Energy metabolism;Energy metabolism;Global and overview maps	Glycolysis / Gluconeogenesis;Pentose phosphate pathway;Fructose and mannose metabolism;Methane metabolism;Carbon fixation in photosynthetic organisms;Carbon metabolism	fructose-1,6-bisphosphatase, class II
gene3721	murA	K00790	UDP-N-acetylglucosamine 1-carboxyvinyltransferase [EC:2.5.1.7]	ko00520;ko00550	2.5.1.7	100	Metabolism;Metabolism	Carbohydrate metabolism;Glycan biosynthesis and metabolism	Amino sugar and nucleotide sugar metabolism;Peptidoglycan biosynthesis	UDP-N-acetylglucosamine 1-carboxyvinyltransferase
gene3722	talA	K00616	transaldolase [EC:2.2.1.2]	ko00030;ko01200;ko01230	2.2.1.2	100	Metabolism;Metabolism;Metabolism	Carbohydrate metabolism;Global and overview maps;Global and overview maps	Pentose phosphate pathway;Carbon metabolism;Biosynthesis of amino acids	transaldolase
gene3723	fbaA	K01624	fructose-bisphosphate aldolase, class II [EC:4.1.2.13]	ko00010;ko00030;ko00051;ko00680;ko00710;ko01200;ko01230	4.1.2.13	100	Metabolism;Metabolism;Metabolism;Metabolism;Metabolism;Metabolism;Metabolism	Carbohydrate metabolism;Carbohydrate metabolism;Carbohydrate metabolism;Energy metabolism;Energy metabolism;Global and overview maps;Global and overview maps	Glycolysis / Gluconeogenesis;Pentose phosphate pathway;Fructose and mannose metabolism;Methane metabolism;Carbon fixation in photosynthetic organisms;Carbon metabolism;Biosynthesis of amino acids	fructose-bisphosphate aldolase
gene3777	pta	K00625	phosphate acetyltransferase [EC:2.3.1.8]	ko00430;ko00620;ko00640;ko00680;ko00720;ko01200	2.3.1.8	100	Metabolism;Metabolism;Metabolism;Metabolism;Metabolism;Metabolism	Metabolism of other amino acids;Carbohydrate metabolism;Carbohydrate metabolism;Energy metabolism;Energy metabolism;Global and overview maps	Taurine and hypotaurine metabolism;Pyruvate metabolism;Propanoate metabolism;Methane metabolism;Carbon fixation pathways in prokaryotes;Carbon metabolism	phosphate acetyltransferase
gene3822	sacA	K01193	beta-fructofuranosidase [EC:3.2.1.26]	ko00052;ko00500	3.2.1.26	98.7	Metabolism;Metabolism	Carbohydrate metabolism;Carbohydrate metabolism	Galactose metabolism;Starch and sucrose metabolism	sucrose-6-phosphate hydrolase
gene3823	scrA	K02810	PTS system, sucrose-specific IIC component	ko00500;ko02060	-	99.8	Metabolism;Environmental Information Processing	Carbohydrate metabolism;Membrane transport	Starch and sucrose metabolism;Phosphotransferase system (PTS)	PTS sucrose transporter subunit IIBC
gene3837	galT	K00965	UDPglucose--hexose-1-phosphate uridylyltransferase [EC:2.7.7.12]	ko00052;ko00520;ko04917	2.7.7.12	99.2	Metabolism;Metabolism;Organismal Systems	Carbohydrate metabolism;Carbohydrate metabolism;Endocrine system	Galactose metabolism;Amino sugar and nucleotide sugar metabolism;Prolactin signaling pathway	galactose-1-phosphate uridylyltransferase
gene3838	galK	K00849	galactokinase [EC:2.7.1.6]	ko00052;ko00520	2.7.1.6	99.5	Metabolism;Metabolism	Carbohydrate metabolism;Carbohydrate metabolism	Galactose metabolism;Amino sugar and nucleotide sugar metabolism	galactokinase
gene3856	gloA	K01759	lactoylglutathione lyase [EC:4.4.1.5]	ko00620	4.4.1.5	99.2	Metabolism	Carbohydrate metabolism	Pyruvate metabolism	hypothetical protein
gene3857	celB	K02761	PTS system, cellobiose-specific IIC component	ko00500;ko02060	-	99.8	Metabolism;Environmental Information Processing	Carbohydrate metabolism;Membrane transport	Starch and sucrose metabolism;Phosphotransferase system (PTS)	oligo-beta-mannoside permease IIC protein
gene3871	celF	K01222	6-phospho-beta-glucosidase [EC:3.2.1.86]	ko00010;ko00500	3.2.1.86	100	Metabolism;Metabolism	Carbohydrate metabolism;Carbohydrate metabolism	Glycolysis / Gluconeogenesis;Starch and sucrose metabolism	6-phospho-beta-glucosidase
gene3872	celC	K02759	PTS system, cellobiose-specific IIA component [EC:2.7.1.196 2.7.1.205]	ko00500;ko02060	2.7.1.196;2.7.1.205	100	Metabolism;Environmental Information Processing	Carbohydrate metabolism;Membrane transport	Starch and sucrose metabolism;Phosphotransferase system (PTS)	PTS cellobiose transporter subunit IIA
gene3873	celB	K02761	PTS system, cellobiose-specific IIC component	ko00500;ko02060	-	100	Metabolism;Environmental Information Processing	Carbohydrate metabolism;Membrane transport	Starch and sucrose metabolism;Phosphotransferase system (PTS)	oligo-beta-mannoside permease IIC protein
gene3874	celA	K02760	PTS system, cellobiose-specific IIB component [EC:2.7.1.196 2.7.1.205]	ko00500;ko02060	2.7.1.196;2.7.1.205	100	Metabolism;Environmental Information Processing	Carbohydrate metabolism;Membrane transport	Starch and sucrose metabolism;Phosphotransferase system (PTS)	PTS sugar transporter subunit IIB
gene3884	celA	K02760	PTS system, cellobiose-specific IIB component [EC:2.7.1.196 2.7.1.205]	ko00500;ko02060	2.7.1.196;2.7.1.205	100	Metabolism;Environmental Information Processing	Carbohydrate metabolism;Membrane transport	Starch and sucrose metabolism;Phosphotransferase system (PTS)	PTS sugar transporter subunit IIB
gene3885	celC	K02759	PTS system, cellobiose-specific IIA component [EC:2.7.1.196 2.7.1.205]	ko00500;ko02060	2.7.1.196;2.7.1.205	99	Metabolism;Environmental Information Processing	Carbohydrate metabolism;Membrane transport	Starch and sucrose metabolism;Phosphotransferase system (PTS)	PTS dihydroxyacetone transporter
gene3886	celB	K02761	PTS system, cellobiose-specific IIC component	ko00500;ko02060	-	99.8	Metabolism;Environmental Information Processing	Carbohydrate metabolism;Membrane transport	Starch and sucrose metabolism;Phosphotransferase system (PTS)	oligo-beta-mannoside permease IIC protein
gene3887	bglA	K01223	6-phospho-beta-glucosidase [EC:3.2.1.86]	ko00010;ko00500	3.2.1.86	99.8	Metabolism;Metabolism	Carbohydrate metabolism;Carbohydrate metabolism	Glycolysis / Gluconeogenesis;Starch and sucrose metabolism	6-phospho-beta-glucosidase
gene3888	scrK	K00847	fructokinase [EC:2.7.1.4]	ko00051;ko00500;ko00520	2.7.1.4	98.4	Metabolism;Metabolism;Metabolism	Carbohydrate metabolism;Carbohydrate metabolism;Carbohydrate metabolism	Fructose and mannose metabolism;Starch and sucrose metabolism;Amino sugar and nucleotide sugar metabolism	fructokinase
gene3889	scrK	K00847	fructokinase [EC:2.7.1.4]	ko00051;ko00500;ko00520	2.7.1.4	98.4	Metabolism;Metabolism;Metabolism	Carbohydrate metabolism;Carbohydrate metabolism;Carbohydrate metabolism	Fructose and mannose metabolism;Starch and sucrose metabolism;Amino sugar and nucleotide sugar metabolism	fructokinase
gene3890	manA	K01809	mannose-6-phosphate isomerase [EC:5.3.1.8]	ko00051;ko00520	5.3.1.8	97.5	Metabolism;Metabolism	Carbohydrate metabolism;Carbohydrate metabolism	Fructose and mannose metabolism;Amino sugar and nucleotide sugar metabolism	mannose-6-phosphate isomerase
gene3891	gmuG	K01218	mannan endo-1,4-beta-mannosidase [EC:3.2.1.78]	ko00051;ko02024	3.2.1.78	98.9	Metabolism;Cellular Processes	Carbohydrate metabolism;Cellular community - prokaryotes	Fructose and mannose metabolism;Quorum sensing	beta-mannosidase
gene3892	katE	K03781	catalase [EC:1.11.1.6]	ko00380;ko00630;ko01200;ko04011;ko04016;ko04068;ko04146;ko04211;ko04212;ko04213;ko05014	1.11.1.6	99.6	Metabolism;Metabolism;Metabolism;Environmental Information Processing;Environmental Information Processing;Environmental Information Processing;Cellular Processes;Organismal Systems;Organismal Systems;Organismal Systems;Human Diseases	Amino acid metabolism;Carbohydrate metabolism;Global and overview maps;Signal transduction;Signal transduction;Signal transduction;Transport and catabolism;Aging;Aging;Aging;Neurodegenerative diseases	Tryptophan metabolism;Glyoxylate and dicarboxylate metabolism;Carbon metabolism;MAPK signaling pathway - yeast;MAPK signaling pathway - plant;FoxO signaling pathway;Peroxisome;Longevity regulating pathway;Longevity regulating pathway - worm;Longevity regulating pathway - multiple species;Amyotrophic lateral sclerosis (ALS)	catalase
gene3915	galE	K01784	UDP-glucose 4-epimerase [EC:5.1.3.2]	ko00052;ko00520	5.1.3.2	100	Metabolism;Metabolism	Carbohydrate metabolism;Carbohydrate metabolism	Galactose metabolism;Amino sugar and nucleotide sugar metabolism	UDP-glucose 4-epimerase
gene3929	katE	K03781	catalase [EC:1.11.1.6]	ko00380;ko00630;ko01200;ko04011;ko04016;ko04068;ko04146;ko04211;ko04212;ko04213;ko05014	1.11.1.6	99.3	Metabolism;Metabolism;Metabolism;Environmental Information Processing;Environmental Information Processing;Environmental Information Processing;Cellular Processes;Organismal Systems;Organismal Systems;Organismal Systems;Human Diseases	Amino acid metabolism;Carbohydrate metabolism;Global and overview maps;Signal transduction;Signal transduction;Signal transduction;Transport and catabolism;Aging;Aging;Aging;Neurodegenerative diseases	Tryptophan metabolism;Glyoxylate and dicarboxylate metabolism;Carbon metabolism;MAPK signaling pathway - yeast;MAPK signaling pathway - plant;FoxO signaling pathway;Peroxisome;Longevity regulating pathway;Longevity regulating pathway - worm;Longevity regulating pathway - multiple species;Amyotrophic lateral sclerosis (ALS)	catalase HPII
gene3959	deoC	K01619	deoxyribose-phosphate aldolase [EC:4.1.2.4]	ko00030	4.1.2.4	99.5	Metabolism	Carbohydrate metabolism	Pentose phosphate pathway	2-deoxyribose-5-phosphate aldolase
gene3980	iolJ	K03339	6-phospho-5-dehydro-2-deoxy-D-gluconate aldolase [EC:4.1.2.29]	ko00562	4.1.2.29	98.3	Metabolism	Carbohydrate metabolism	Inositol phosphate metabolism	fructose-1,6-bisphosphate aldolase, class II
gene3981	iolI	K06606	2-keto-myo-inositol isomerase [EC:5.3.99.11]	ko00562	5.3.99.11	96	Metabolism	Carbohydrate metabolism	Inositol phosphate metabolism	isomerase
gene3983	iolG	K00010	myo-inositol 2-dehydrogenase / D-chiro-inositol 1-dehydrogenase [EC:1.1.1.18 1.1.1.369]	ko00521;ko00562	1.1.1.18;1.1.1.369	100	Metabolism;Metabolism	Biosynthesis of other secondary metabolites;Carbohydrate metabolism	Streptomycin biosynthesis;Inositol phosphate metabolism	inositol 2-dehydrogenase
gene3985	iolE	K03335	inosose dehydratase [EC:4.2.1.44]	ko00562	4.2.1.44	98.7	Metabolism	Carbohydrate metabolism	Inositol phosphate metabolism	myo-inosose-2 dehydratase
gene3986	iolD	K03336	3D-(3,5/4)-trihydroxycyclohexane-1,2-dione acylhydrolase (decyclizing) [EC:3.7.1.22]	ko00562	3.7.1.22	99.7	Metabolism	Carbohydrate metabolism	Inositol phosphate metabolism	3D-(3,5/4)-trihydroxycyclohexane-1,2-dione acylhydrolase (decyclizing)
gene3987	iolC	K03338	5-dehydro-2-deoxygluconokinase [EC:2.7.1.92]	ko00562	2.7.1.92	98.8	Metabolism	Carbohydrate metabolism	Inositol phosphate metabolism	5-dehydro-2-deoxygluconokinase
gene3988	iolB	K03337	5-deoxy-glucuronate isomerase [EC:5.3.1.30]	ko00562	5.3.1.30	99.3	Metabolism	Carbohydrate metabolism	Inositol phosphate metabolism	5-deoxy-glucuronate isomerase
gene3989	mmsA	K00140	malonate-semialdehyde dehydrogenase (acetylating) / methylmalonate-semialdehyde dehydrogenase [EC:1.2.1.18 1.2.1.27]	ko00280;ko00410;ko00562;ko00640;ko01200	1.2.1.18;1.2.1.27	99.6	Metabolism;Metabolism;Metabolism;Metabolism;Metabolism	Amino acid metabolism;Metabolism of other amino acids;Carbohydrate metabolism;Carbohydrate metabolism;Global and overview maps	Valine, leucine and isoleucine degradation;beta-Alanine metabolism;Inositol phosphate metabolism;Propanoate metabolism;Carbon metabolism	methylmalonate-semialdehyde dehydrogenase (acylating)
gene4000	-	K00128	aldehyde dehydrogenase (NAD+) [EC:1.2.1.3]	ko00010;ko00053;ko00071;ko00280;ko00310;ko00330;ko00340;ko00380;ko00410;ko00561;ko00620;ko00625;ko00903;ko00981	1.2.1.3	99.6	Metabolism;Metabolism;Metabolism;Metabolism;Metabolism;Metabolism;Metabolism;Metabolism;Metabolism;Metabolism;Metabolism;Metabolism;Metabolism;Metabolism	Carbohydrate metabolism;Carbohydrate metabolism;Lipid metabolism;Amino acid metabolism;Amino acid metabolism;Amino acid metabolism;Amino acid metabolism;Amino acid metabolism;Metabolism of other amino acids;Lipid metabolism;Carbohydrate metabolism;Xenobiotics biodegradation and metabolism;Metabolism of terpenoids and polyketides;Metabolism of terpenoids and polyketides	Glycolysis / Gluconeogenesis;Ascorbate and aldarate metabolism;Fatty acid degradation;Valine, leucine and isoleucine degradation;Lysine degradation;Arginine and proline metabolism;Histidine metabolism;Tryptophan metabolism;beta-Alanine metabolism;Glycerolipid metabolism;Pyruvate metabolism;Chloroalkane and chloroalkene degradation;Limonene and pinene degradation;Insect hormone biosynthesis	aldehyde dehydrogenase
gene4012	fbp3	K04041	fructose-1,6-bisphosphatase III [EC:3.1.3.11]	ko00010;ko00030;ko00051;ko00680;ko00710;ko01200	3.1.3.11	99.4	Metabolism;Metabolism;Metabolism;Metabolism;Metabolism;Metabolism	Carbohydrate metabolism;Carbohydrate metabolism;Carbohydrate metabolism;Energy metabolism;Energy metabolism;Global and overview maps	Glycolysis / Gluconeogenesis;Pentose phosphate pathway;Fructose and mannose metabolism;Methane metabolism;Carbon fixation in photosynthetic organisms;Carbon metabolism	"fructose-1,6-bisphosphatase"
gene4082	sacB	K00692	levansucrase [EC:2.4.1.10]	ko00500;ko02020	2.4.1.10	99.4	Metabolism;Environmental Information Processing	Carbohydrate metabolism;Signal transduction	Starch and sucrose metabolism;Two-component system	levansucrase
gene4083	sacC	K01212	levanase [EC:3.2.1.65]	ko00500	3.2.1.65	99	Metabolism	Carbohydrate metabolism	Starch and sucrose metabolism	levanase
gene4097	bdh	K00019	3-hydroxybutyrate dehydrogenase [EC:1.1.1.30]	ko00072;ko00650	1.1.1.30	100	Metabolism;Metabolism	Lipid metabolism;Carbohydrate metabolism	Synthesis and degradation of ketone bodies;Butanoate metabolism	3-hydroxybutyrate dehydrogenase
gene4108	gloA	K01759	lactoylglutathione lyase [EC:4.4.1.5]	ko00620	4.4.1.5	100	Metabolism	Carbohydrate metabolism	Pyruvate metabolism	hypothetical protein
