# Supplementary material for: Genome sequencing of gut symbiotic Bacillus velezensis LC1 for bioethanol production from bamboo shoots
Source: Biotechnol Biofuels. 2020 Feb 28;13:34. doi: 10.1186/s13068-020-1671-9 (PMC7048129; doi:10.1186/s13068-020-1671-9)
Supplement: Supplementary file 5 — Additional file 5: Table S4. Annotation of dioxygenase, monooxygenase, peroxidase, laccase and oxidoreductase genes identified in the genome of B. velezensis LC1. [file 13068_2020_1671_MOESM5_ESM.xlsx]

## Sheet: Sheet1
Table S4. Annotation of dioxygenase, monooxygenase, peroxidase, laccase and oxidoreductase genes identified in the genome of B. velezensis LC1
Classification	Gene ID	Description	Alignment length	Identity (%)	Evalue	Score
Monooxygenase genes	gene0257	putative 4-hydroxyphenylacetate 3-monooxygenase oxygenase component (Aromatic ring hydroxylase)	482	100	6.4e-279	2501
	gene0321	monooxygenase	376	97.9	8.4e-210	1904
	gene0400	monooxygenase	440	100	2.2e-254	2289
	gene0425	monooxygenase	95	97.9	4.1e-44	470
	gene0452	antibiotic biosynthesis monooxygenase	106	100	3.3e-55	566
	gene0757	monooxygenase	108	99.1	2.9e-54	558
	gene0765	hydroxylase/monooxygenase	373	99.2	1.5e-211	1919
	gene0959	alkanesulfonate monooxygenase	378	100	5.4e-217	1966
	gene1060	lysine/ornithine N-monooxygenase	450	99.6	5.1e-262	2355
	gene1090	Heme-degrading monooxygenase HmoB	166	99.4	3.2e-89	861
	gene1271	Antibiotic biosynthesis monooxygenase	93	98.9	9.4e-46	484
	gene3057	nitronate monooxygenase	343	100	5.5e-192	1750
	gene3320	monooxygenase	442	99.5	3.5e-255	2296
Peroxidase and Laccase genes	gene2153	glutathione peroxidase	160	100	1e-87	848
	gene3778	heme-dependent peroxidase	254	99.6	9.8e-146	1350
	gene1647	laccase	263	100	1.6e-151	1400
Oxidoreductase genes	gene0291	oxidoreductase	129	100	1e-61	623
	gene0309	oxidoreductase ion channel protein IolS	115	96.5	9.5e-54	554
	gene0310	oxidoreductase	191	98.4	1e-102	978
	gene0321	luciferase family oxidoreductase domain-containing protein	376	98.7	7.6e-211	1913
	gene0424	NADPH-dependent oxidoreductase	248	100	2.6e-135	1260
	gene0455	oxidoreductase	300	99.7	2.7e-174	1597
	gene0458	NAD(P)-dependent oxidoreductase	286	100	8.4e-162	1489
	gene0578	oxidoreductase	345	98	5.7e-197	1793
	gene0647	quinone oxidoreductase YhfP	333	99.4	2.7e-183	1675
	gene0765	oxidoreductase	373	99.7	5.2e-212	1923
	gene0780	NAD(P)-dependent oxidoreductase	299	99.3	3.8e-165	1518
	gene0788	NADP-dependent oxidoreductase	339	100	1.3e-190	1738
	gene0822	NAD(P)H-dependent oxidoreductase	221	99.1	2.3e-122	1148
	gene0850	oxidoreductase	286	98.3	1.4e-148	1375
	gene0859	acetoin:2,6-dichlorophenolindophenol oxidoreductase subunit alpha	333	100	6.5e-190	1732
	gene0873	oxidoreductase	134	99.3	3.6e-62	627
	gene0875	oxidoreductase	35	60	1.8e-06	142
	gene0996	oxidoreductase	140	99.3	8.6e-67	667
	gene1049	NADH-flavin oxidoreductase	206	99	1.9e-110	1045
	gene1118	NAD(P)-dependent oxidoreductase	285	100	1.9e-158	1460
	gene1223	thiol management oxidoreductase	132	100	2.4e-71	706
	gene1290	molybdopterin oxidoreductase family protein	985	99.8	0	5258
	gene1302	pyridine nucleotide-disulfide oxidoreductase	392	100	1.8e-218	1979
	gene1307	altronate oxidoreductase	481	99.2	3.3e-283	2538
	gene1474	oxidoreductase	248	100	9.3e-133	1238
	gene1496	oxidoreductase	288	99.3	9.7e-158	1454
	gene1522	thiol-disulfide oxidoreductase	152	100	2.5e-80	784
	gene1601	cytochrome B oxidoreductase	207	98.6	2.3e-108	1027
	gene1647	multi-copper polyphenol oxidoreductase (laccase) protein	263	99.6	4.7e-151	1396
	gene1921	Thiol-disulfide oxidoreductase resA	169	98.8	6e-91	876
	gene1940	putative oxidoreductase UxuB	278	98.2	5.2e-148	1370
	gene2018	oxidoreductase	660	100	0	3502
	gene2116	SDR family oxidoreductase	141	98.6	5.8e-71	703
	gene2224	menaquinol:cytochrome c oxidoreductase (cytochrome b subunit)	224	100	4.5e-126	1180
	gene2268	FAD-dependent disulfide oxidoreductase	327	99.7	1.3e-187	1712
	gene2287	thiol-disulfide oxidoreductase	179	100	2.9e-99	948
	gene2339	oxidoreductase	306	99.3	1.9e-167	1538
	gene2355	oxidoreductase	258	100	2.7e-143	1329
	gene2419	NADH:flavin oxidoreductase / NADH oxidase family protein	373	99.2	2.8e-213	1934
	gene2627	oxidoreductase	982	100	0	5239
	gene3049	oxidoreductase	328	99.4	4e-184	1682
	gene3085	thiol-disulfide oxidoreductase	137	99.3	5.1e-72	712
	gene3138	oxidoreductase	198	100	7.2e-120	1126
	gene3146	NAD-disulfide oxidoreductase	388	99.7	7.3e-225	2034
	gene3158	SDR family oxidoreductase	253	100	1e-139	1298
	gene3158	SDR family oxidoreductase	253	99.2	2e-138	1287
	gene3164	disulfide oxidoreductase	108	100	8.9e-56	571
	gene3208	oxidoreductase	371	99.2	1.8e-204	1858
	gene3276	oxidoreductase	263	100	9.2e-139	1290
	gene3318	oxidoreductase	346	98.8	7.7e-194	1766
	gene3330	oxidoreductase	264	99.6	3.5e-138	1285
	gene3406	Fe-S oxidoreductase	238	100	1.6e-134	1253
	gene3429	oxidoreductase	176	99.4	2.2e-96	923
	gene3616	NAD(P)H-dependent oxidoreductase	181	100	2.8e-102	974
	gene3779	Bacilysin biosynthesis oxidoreductase YwfH	266	98.9	2.1e-143	1330
	gene3783	oxidoreductase	253	100	3.1e-139	1294
	gene3800	NAD(P)-dependent oxidoreductase	282	98.9	1.2e-160	1479
	gene3828	NADPH-dependent oxidoreductase	249	100	1.8e-136	1270
	gene3844	sulfur oxidoreductase	200	99	1.4e-110	1046
	gene3991	oxidoreductase ion channel protein IolS	310	99	1e-173	1592
	gene4117	molybdopterin oxidoreductase	667	99.6	0	3505
Dioxygenase genes	gene0290	ring-cleaving dioxygenase	312	100	6.3e-187	1706
	gene0758	putative lyase/dioxygenase	121	99.2	7.7e-64	641
	gene0874	catechol 2,3-dioxygenase	285	98.9	5.1e-159	1465
	gene1377	ring-cleaving dioxygenase	316	100	1.1e-181	1661
	gene1455	acireductone dioxygenase	178	100	5e-96	920
	gene1940	dioxygenase	278	98.2	4e-148	1371
	gene2081	ring-cleaving dioxygenase	307	100	1.3e-176	1617
	gene2352	Glyoxalase/Bleomycin resistance protein/Dioxygenase superfamily protein	130	99.2	1.7e-72	716
	gene2887	nitric oxide dioxygenase	396	100	1.2e-222	2015
	gene2951	biphenyl 2,3-dioxygenase	261	99.2	2.7e-138	1286
	gene3043	nitric oxide dioxygenase	391	100	1.4e-220	1997
	gene3856	Glyoxalase/Bleomycin resistance protein/Dioxygenase superfamily protein	127	99.2	1.3e-66	665
