# Supplementary material for: Genome sequencing of gut symbiotic Bacillus velezensis LC1 for bioethanol production from bamboo shoots
Source: Biotechnol Biofuels. 2020 Feb 28;13:34. doi: 10.1186/s13068-020-1671-9 (PMC7048129; doi:10.1186/s13068-020-1671-9)
Supplement: Supplementary file 6 — Additional file 6: Table S5. CAZy annotation in the genome of B. velezensis LC1. [file 13068_2020_1671_MOESM6_ESM.xlsx]

## Sheet: Sheet1
Table S5. CAZy annotation in the genome of B. velezensis LC1
Family	Genes Count	Genes List	Class	Class Definition
AA10	1	gene1891	AA	Auxiliary Activities
AA4	1	gene2781	AA	Auxiliary Activities
AA6	1	gene0978	AA	Auxiliary Activities
AA7	3	gene0576, gene0946, gene1182	AA	Auxiliary Activities
CBM12	1	gene1409	CBM	Carbohydrate-Binding Modules
CBM2	1	gene0433	CBM	Carbohydrate-Binding Modules
CBM26	1	gene0337	CBM	Carbohydrate-Binding Modules
CBM50	12	gene1011, gene1016, gene1324, gene1353, gene1367, gene1505, gene1905, gene2039, gene2063, gene2273, gene2688, gene2717	CBM	Carbohydrate-Binding Modules
CE1	8	gene0147, gene0201, gene0904, gene1179, gene1259, gene2080, gene3002, gene3136	CE	Carbohydrate Esterases
CE10	3	gene2980, gene3166, gene3428	CE	Carbohydrate Esterases
CE12	2	gene2576, gene2891	CE	Carbohydrate Esterases
CE14	4	gene2070, gene2214, gene3369, gene4072	CE	Carbohydrate Esterases
CE3	2	gene0450, gene2138	CE	Carbohydrate Esterases
CE4	7	gene0182, gene0844, gene1041, gene1573, gene1783, gene2577, gene3909	CE	Carbohydrate Esterases
CE6	1	gene2594	CE	Carbohydrate Esterases
CE7	1	gene0351	CE	Carbohydrate Esterases
CE9	2	gene1660, gene3494	CE	Carbohydrate Esterases
GH1	3	gene1280, gene2085, gene3887	GH	Glycoside Hydrolases
GH109	3	gene3049, gene3318, gene3983	GH	Glycoside Hydrolases
GH126	1	gene0466	GH	Glycoside Hydrolases
GH13	6	gene0317, gene0336, gene0820, gene3059, gene3448, gene3454	GH	Glycoside Hydrolases
GH16	1	gene3931	GH	Glycoside Hydrolases
GH18	2	gene0024, gene1419	GH	Glycoside Hydrolases
GH23	3	gene1224, gene1352, gene2033	GH	Glycoside Hydrolases
GH26	1	gene3891	GH	Glycoside Hydrolases
GH3	1	gene0207	GH	Glycoside Hydrolases
GH30	2	gene1954, gene2084	GH	Glycoside Hydrolases
GH32	3	gene3442, gene3822, gene4083	GH	Glycoside Hydrolases
GH4	4	gene0865, gene2256, gene2945, gene3871	GH	Glycoside Hydrolases
GH43	4	gene1870, gene1955, gene2795, gene3949	GH	Glycoside Hydrolases
GH46	1	gene3212	GH	Glycoside Hydrolases
GH5	1	gene1950	GH	Glycoside Hydrolases
GH51	2	gene2761, gene2785	GH	Glycoside Hydrolases
GH53	1	gene1274	GH	Glycoside Hydrolases
GH65	1	gene3449	GH	Glycoside Hydrolases
GH68	1	gene4082	GH	Glycoside Hydrolases
GH73	2	gene3042, gene3566	GH	Glycoside Hydrolases
GH76	1	gene4105	GH	Glycoside Hydrolases
GT1	3	gene0629, gene1293, gene2065	GT	Glycosyl Transferases
GT19	1	gene3557	GT	Glycosyl Transferases
GT2	15	gene0469, gene0774, gene0781, gene0906, gene1379, gene1408, gene2111, gene3417, gene3419, gene3422, gene3546, gene3562, gene3573, gene3809, gene3815	GT	Glycosyl Transferases
GT26	1	gene3564	GT	Glycosyl Transferases
GT28	3	gene1634, gene2156, gene3803	GT	Glycosyl Transferases
GT4	7	gene2213, gene3421, gene3423, gene3545, gene3550, gene4068, gene4071	GT	Glycosyl Transferases
GT46	2	gene0773, gene0775	GT	Glycosyl Transferases
GT51	4	gene1091, gene2199, gene3084, gene3752	GT	Glycosyl Transferases
GT8	1	gene3859	GT	Glycosyl Transferases
GT83	1	gene1378	GT	Glycosyl Transferases
PL1	2	gene0791, gene3935	PL	Polysaccharide Lyases
PL9	1	gene3515	PL	Polysaccharide Lyases
