# Supplementary material for: Genome sequencing of gut symbiotic Bacillus velezensis LC1 for bioethanol production from bamboo shoots
Source: Biotechnol Biofuels. 2020 Feb 28;13:34. doi: 10.1186/s13068-020-1671-9 (PMC7048129; doi:10.1186/s13068-020-1671-9)
Supplement: Supplementary file 7 — Additional file 7: Table S6. Primers used for RT-qPCR analysis. [file 13068_2020_1671_MOESM7_ESM.xlsx]

## Sheet: Sheet1
Table S6. Primers used for RT-qPCR analysis.
Gene ID	Forward Primer 5’→3’	Reverse Primer 5’→3’
gene1950	CCTTCGCCGGCATCAGCAGC	TCTCAGCCATTTTAAGCTGT
gene1280	CGAGAATTTTCCCTGACGGC	TATCGCAGCGCGGTTGAGAA
gene3931	AGTTTGTGTGCGATCACTTC	CATTTCACCTGATGACGTCA
gene2084	AGGGCTTCAGACAAAAACAA	TTGATAGCGGCGCGACGAATCA
gene2945	GCGCTTTATGATATTGACGCTG	AATAACCGTCGCGGGTTTATAGCCGC
gene2785	TACGGATCATTTATAGAACATA	GTAGCCTGAGAGAAAATTCCCT
gene1870	ATTTATACGGATGTTAAGGTCG	TTTAATAAATATTTTTTCCCATCCGTA
gene1955	CGACGGAACGATTAAGGATA	GGGCCCATGATGCTCCTGCC
gene2795	ATGAAAAACAGATTCAGACG	CCAAACCGGTTCCGAAAGCGTAC
gene0351	GAGCTTGCAAAGGAAGAGGCAAA	TAGCTCGCGTTATAGCCGTGATATT
16SrRNA	GATACAAATATATTGGACAGAATTG	CATTGTCATATGGAGACAGCGTATC
